# Supplementary material for: A Lactobacillus-Deficient Vaginal Microbiota Dominates Postpartum Women in Rural Malawi
Source: Appl Environ Microbiol. 2018 Mar 1;84(6):e02150-17. doi: 10.1128/AEM.02150-17 (PMC5835753; doi:10.1128/AEM.02150-17)
Supplement: Supplemental material [file AEM.02150-17_zam006188376sd2.xlsx]

## Sheet: Table S1
#SampleID	Index 1	Index 2	BodySite	Barcode	Primerset	MiSeqrun
3002.V	TGTGAATTCGGA	AGTCGAACGAGG	Vaginal mucus Malawi	Rrcbc46Fbc13	Eastman	17
3004.V	CATTCGTGGCGT	AGTCGAACGAGG	Vaginal mucus Malawi	Rrcbc47Fbc13	Eastman	17
3010.V	TACTACGTGGCC	AGTCGAACGAGG	Vaginal mucus Malawi	Rrcbc48Fbc13	Eastman	17
3013.V	GGCCAGTTCCTA	AGTCGAACGAGG	Vaginal mucus Malawi	Rrcbc49Fbc13	Eastman	17
3027.V	GATGTTCGCTAG	AGTCGAACGAGG	Vaginal mucus Malawi	Rrcbc50Fbc13	Eastman	17
3043.V	CTATCTCCTGTC	AGTCGAACGAGG	Vaginal mucus Malawi	Rrcbc51Fbc13	Eastman	17
3005.V	ACTCACAGGAAT	AGTCGAACGAGG	Vaginal mucus Malawi	Rrcbc52Fbc13	Eastman	17
3018.V	ATGATGAGCCTC	AGTCGAACGAGG	Vaginal mucus Malawi	Rrcbc53Fbc13	Eastman	17
3008.V	GTCGACAGAGGA	AGTCGAACGAGG	Vaginal mucus Malawi	Rrcbc54Fbc13	Eastman	17
3039.1.V	TGTCGCAAATAG	AGTCGAACGAGG	Vaginal mucus Malawi	Rrcbc55Fbc13	Eastman	17
3011.V	TAATACGGATCG	ACCAGTGACTCA	Vaginal mucus Malawi	Rrcbc44Fbc14	Eastman	17
3014.V	TCGGAATTAGAC	ACCAGTGACTCA	Vaginal mucus Malawi	Rrcbc45Fbc14	Eastman	17
3015.V	TGTGAATTCGGA	ACCAGTGACTCA	Vaginal mucus Malawi	Rrcbc46Fbc14	Eastman	17
3024.V	CATTCGTGGCGT	ACCAGTGACTCA	Vaginal mucus Malawi	Rrcbc47Fbc14	Eastman	17
3025.V	TACTACGTGGCC	ACCAGTGACTCA	Vaginal mucus Malawi	Rrcbc48Fbc14	Eastman	17
3001.V	GGCCAGTTCCTA	ACCAGTGACTCA	Vaginal mucus Malawi	Rrcbc49Fbc14	Eastman	17
3006.V	GATGTTCGCTAG	ACCAGTGACTCA	Vaginal mucus Malawi	Rrcbc50Fbc14	Eastman	17
3019.V	CTATCTCCTGTC	ACCAGTGACTCA	Vaginal mucus Malawi	Rrcbc51Fbc14	Eastman	17
3028.V	ACTCACAGGAAT	ACCAGTGACTCA	Vaginal mucus Malawi	Rrcbc52Fbc14	Eastman	17
3038.V	ATGATGAGCCTC	ACCAGTGACTCA	Vaginal mucus Malawi	Rrcbc53Fbc14	Eastman	17
3021.V	GTCGACAGAGGA	ACCAGTGACTCA	Vaginal mucus Malawi	Rrcbc54Fbc14	Eastman	17
3031.V	TGTCGCAAATAG	ACCAGTGACTCA	Vaginal mucus Malawi	Rrcbc55Fbc14	Eastman	17
3029.V	TAATACGGATCG	GAATACCAAGTC	Vaginal mucus Malawi	Rrcbc44Fbc15	Eastman	17
3030.V	TCGGAATTAGAC	GAATACCAAGTC	Vaginal mucus Malawi	Rrcbc45Fbc15	Eastman	17
3009.V	TGTGAATTCGGA	GAATACCAAGTC	Vaginal mucus Malawi	Rrcbc46Fbc15	Eastman	17
3044.V	CATTCGTGGCGT	GAATACCAAGTC	Vaginal mucus Malawi	Rrcbc47Fbc15	Eastman	17
3034.V	TACTACGTGGCC	GAATACCAAGTC	Vaginal mucus Malawi	Rrcbc48Fbc15	Eastman	17
3012.V	GGCCAGTTCCTA	GAATACCAAGTC	Vaginal mucus Malawi	Rrcbc49Fbc15	Eastman	17
3022.V	GATGTTCGCTAG	GAATACCAAGTC	Vaginal mucus Malawi	Rrcbc50Fbc15	Eastman	17
3026.V	CTATCTCCTGTC	GAATACCAAGTC	Vaginal mucus Malawi	Rrcbc51Fbc15	Eastman	17
3023.V	ACTCACAGGAAT	GAATACCAAGTC	Vaginal mucus Malawi	Rrcbc52Fbc15	Eastman	17
3054.1.V	ATGATGAGCCTC	GAATACCAAGTC	Vaginal mucus Malawi	Rrcbc53Fbc15	Eastman	17
3070.V	GTCGACAGAGGA	GAATACCAAGTC	Vaginal mucus Malawi	Rrcbc54Fbc15	Eastman	17
Even.BEI.mock.17	TGTCGCAAATAG	GAATACCAAGTC	Mock community	Rrcbc55Fbc15	Eastman	17
3089.V	GCATATGCACTG	TCCCTTGTCTCC	Vaginal mucus Malawi	Rrcbc32Fbc0	Eastman	18
3056.V	CAACTCCCGTGA	TCCCTTGTCTCC	Vaginal mucus Malawi	Rrcbc33Fbc0	Eastman	18
3071.V	TTGCGTTAGCAG	TCCCTTGTCTCC	Vaginal mucus Malawi	Rrcbc34Fbc0	Eastman	18
3036.V	TACGAGCCCTAA	TCCCTTGTCTCC	Vaginal mucus Malawi	Rrcbc35Fbc0	Eastman	18
8020.V	CACTACGCTAGA	TCCCTTGTCTCC	Vaginal mucus Malawi	Rrcbc36Fbc0	Eastman	18
3049.V	TGCAGTCCTCGA	TCCCTTGTCTCC	Vaginal mucus Malawi	Rrcbc37Fbc0	Eastman	18
8031.V	ACCATAGCTCCG	TCCCTTGTCTCC	Vaginal mucus Malawi	Rrcbc38Fbc0	Eastman	18
3046.V	TCGACATCTCTT	TCCCTTGTCTCC	Vaginal mucus Malawi	Rrcbc39Fbc0	Eastman	18
3040.V	GAACACTTTGGA	TCCCTTGTCTCC	Vaginal mucus Malawi	Rrcbc40Fbc0	Eastman	18
3050.V	GAGCCATCTGTA	TCCCTTGTCTCC	Vaginal mucus Malawi	Rrcbc41Fbc0	Eastman	18
3061.V	TTGGGTACACGT	TCCCTTGTCTCC	Vaginal mucus Malawi	Rrcbc42Fbc0	Eastman	18
3080.V	AAGGCGCTCCTT	TCCCTTGTCTCC	Vaginal mucus Malawi	Rrcbc43Fbc0	Eastman	18
3094.V	GCATATGCACTG	ACGAGACTGATT	Vaginal mucus Malawi	Rrcbc32Fbc1	Eastman	18
3047.V	CAACTCCCGTGA	ACGAGACTGATT	Vaginal mucus Malawi	Rrcbc33Fbc1	Eastman	18
3051.V	TTGCGTTAGCAG	ACGAGACTGATT	Vaginal mucus Malawi	Rrcbc34Fbc1	Eastman	18
3072.V	TACGAGCCCTAA	ACGAGACTGATT	Vaginal mucus Malawi	Rrcbc35Fbc1	Eastman	18
5012.V	CACTACGCTAGA	ACGAGACTGATT	Vaginal mucus Malawi	Rrcbc36Fbc1	Eastman	18
3093.V	TGCAGTCCTCGA	ACGAGACTGATT	Vaginal mucus Malawi	Rrcbc37Fbc1	Eastman	18
3062.V	ACCATAGCTCCG	ACGAGACTGATT	Vaginal mucus Malawi	Rrcbc38Fbc1	Eastman	18
3041.V	TCGACATCTCTT	ACGAGACTGATT	Vaginal mucus Malawi	Rrcbc39Fbc1	Eastman	18
3045.V	GAACACTTTGGA	ACGAGACTGATT	Vaginal mucus Malawi	Rrcbc40Fbc1	Eastman	18
3068.V	GAGCCATCTGTA	ACGAGACTGATT	Vaginal mucus Malawi	Rrcbc41Fbc1	Eastman	18
3090.V	TTGGGTACACGT	ACGAGACTGATT	Vaginal mucus Malawi	Rrcbc42Fbc1	Eastman	18
3066.V	AAGGCGCTCCTT	ACGAGACTGATT	Vaginal mucus Malawi	Rrcbc43Fbc1	Eastman	18
3078.V	GCATATGCACTG	GCTGTACGGATT	Vaginal mucus Malawi	Rrcbc32Fbc2	Eastman	18
8007.V	CAACTCCCGTGA	GCTGTACGGATT	Vaginal mucus Malawi	Rrcbc33Fbc2	Eastman	18
3064.V	TTGCGTTAGCAG	GCTGTACGGATT	Vaginal mucus Malawi	Rrcbc34Fbc2	Eastman	18
3057.V	TACGAGCCCTAA	GCTGTACGGATT	Vaginal mucus Malawi	Rrcbc35Fbc2	Eastman	18
8005.V	CACTACGCTAGA	GCTGTACGGATT	Vaginal mucus Malawi	Rrcbc36Fbc2	Eastman	18
3098.V	TGCAGTCCTCGA	GCTGTACGGATT	Vaginal mucus Malawi	Rrcbc37Fbc2	Eastman	18
8006.V	ACCATAGCTCCG	GCTGTACGGATT	Vaginal mucus Malawi	Rrcbc38Fbc2	Eastman	18
3067.V	TCGACATCTCTT	GCTGTACGGATT	Vaginal mucus Malawi	Rrcbc39Fbc2	Eastman	18
3053.V	GAACACTTTGGA	GCTGTACGGATT	Vaginal mucus Malawi	Rrcbc40Fbc2	Eastman	18
3073.V	GAGCCATCTGTA	GCTGTACGGATT	Vaginal mucus Malawi	Rrcbc41Fbc2	Eastman	18
3063.V	TTGGGTACACGT	GCTGTACGGATT	Vaginal mucus Malawi	Rrcbc42Fbc2	Eastman	18
8008.V	AAGGCGCTCCTT	GCTGTACGGATT	Vaginal mucus Malawi	Rrcbc43Fbc2	Eastman	18
3033.V	GCATATGCACTG	ATCACCAGGTGT	Vaginal mucus Malawi	Rrcbc32Fbc3	Eastman	18
3052.V	CAACTCCCGTGA	ATCACCAGGTGT	Vaginal mucus Malawi	Rrcbc33Fbc3	Eastman	18
3085.V	TTGCGTTAGCAG	ATCACCAGGTGT	Vaginal mucus Malawi	Rrcbc34Fbc3	Eastman	18
3059.V	TACGAGCCCTAA	ATCACCAGGTGT	Vaginal mucus Malawi	Rrcbc35Fbc3	Eastman	18
3121.V	CACTACGCTAGA	ATCACCAGGTGT	Vaginal mucus Malawi	Rrcbc36Fbc3	Eastman	18
3143.V	TGCAGTCCTCGA	ATCACCAGGTGT	Vaginal mucus Malawi	Rrcbc37Fbc3	Eastman	18
3118.V	ACCATAGCTCCG	ATCACCAGGTGT	Vaginal mucus Malawi	Rrcbc38Fbc3	Eastman	18
3104.V	TCGACATCTCTT	ATCACCAGGTGT	Vaginal mucus Malawi	Rrcbc39Fbc3	Eastman	18
3081.V	GAACACTTTGGA	ATCACCAGGTGT	Vaginal mucus Malawi	Rrcbc40Fbc3	Eastman	18
3091.V	GAGCCATCTGTA	ATCACCAGGTGT	Vaginal mucus Malawi	Rrcbc41Fbc3	Eastman	18
3058.V	TTGGGTACACGT	ATCACCAGGTGT	Vaginal mucus Malawi	Rrcbc42Fbc3	Eastman	18
3084.V	AAGGCGCTCCTT	ATCACCAGGTGT	Vaginal mucus Malawi	Rrcbc43Fbc3	Eastman	18
8013.V	GCATATGCACTG	TGGTCAACGATA	Vaginal mucus Malawi	Rrcbc32Fbc4	Eastman	18
3100.V	CAACTCCCGTGA	TGGTCAACGATA	Vaginal mucus Malawi	Rrcbc33Fbc4	Eastman	18
3101.V	TTGCGTTAGCAG	TGGTCAACGATA	Vaginal mucus Malawi	Rrcbc34Fbc4	Eastman	18
3092.V	TACGAGCCCTAA	TGGTCAACGATA	Vaginal mucus Malawi	Rrcbc35Fbc4	Eastman	18
3128.V	CACTACGCTAGA	TGGTCAACGATA	Vaginal mucus Malawi	Rrcbc36Fbc4	Eastman	18
3139.V	TGCAGTCCTCGA	TGGTCAACGATA	Vaginal mucus Malawi	Rrcbc37Fbc4	Eastman	18
8032.V	ACCATAGCTCCG	TGGTCAACGATA	Vaginal mucus Malawi	Rrcbc38Fbc4	Eastman	18
3097.V	TCGACATCTCTT	TGGTCAACGATA	Vaginal mucus Malawi	Rrcbc39Fbc4	Eastman	18
8026.V	GAACACTTTGGA	TGGTCAACGATA	Vaginal mucus Malawi	Rrcbc40Fbc4	Eastman	18
8034.V	GAGCCATCTGTA	TGGTCAACGATA	Vaginal mucus Malawi	Rrcbc41Fbc4	Eastman	18
3189.V	TTGGGTACACGT	TGGTCAACGATA	Vaginal mucus Malawi	Rrcbc42Fbc4	Eastman	18
3088.V	AAGGCGCTCCTT	TGGTCAACGATA	Vaginal mucus Malawi	Rrcbc43Fbc4	Eastman	18
3079.V	GCATATGCACTG	ATCGCACAGTAA	Vaginal mucus Malawi	Rrcbc32Fbc5	Eastman	18
3117.V	CAACTCCCGTGA	ATCGCACAGTAA	Vaginal mucus Malawi	Rrcbc33Fbc5	Eastman	18
3140.V	TTGCGTTAGCAG	ATCGCACAGTAA	Vaginal mucus Malawi	Rrcbc34Fbc5	Eastman	18
3065.V	TACGAGCCCTAA	ATCGCACAGTAA	Vaginal mucus Malawi	Rrcbc35Fbc5	Eastman	18
8039.V	CACTACGCTAGA	ATCGCACAGTAA	Vaginal mucus Malawi	Rrcbc36Fbc5	Eastman	18
5002.V	TGCAGTCCTCGA	ATCGCACAGTAA	Vaginal mucus Malawi	Rrcbc37Fbc5	Eastman	18
8030.V	ACCATAGCTCCG	ATCGCACAGTAA	Vaginal mucus Malawi	Rrcbc38Fbc5	Eastman	18
8023.V	TCGACATCTCTT	ATCGCACAGTAA	Vaginal mucus Malawi	Rrcbc39Fbc5	Eastman	18
3111.V	GAACACTTTGGA	ATCGCACAGTAA	Vaginal mucus Malawi	Rrcbc40Fbc5	Eastman	18
3069.V	GAGCCATCTGTA	ATCGCACAGTAA	Vaginal mucus Malawi	Rrcbc41Fbc5	Eastman	18
3082.V	TTGGGTACACGT	ATCGCACAGTAA	Vaginal mucus Malawi	Rrcbc42Fbc5	Eastman	18
3120.V	AAGGCGCTCCTT	ATCGCACAGTAA	Vaginal mucus Malawi	Rrcbc43Fbc5	Eastman	18
3141.V	GCATATGCACTG	GTCGTGTAGCCT	Vaginal mucus Malawi	Rrcbc32Fbc6	Eastman	18
3161.V	CAACTCCCGTGA	GTCGTGTAGCCT	Vaginal mucus Malawi	Rrcbc33Fbc6	Eastman	18
8014.V	TTGCGTTAGCAG	GTCGTGTAGCCT	Vaginal mucus Malawi	Rrcbc34Fbc6	Eastman	18
8043.V	TACGAGCCCTAA	GTCGTGTAGCCT	Vaginal mucus Malawi	Rrcbc35Fbc6	Eastman	18
3103.V	CACTACGCTAGA	GTCGTGTAGCCT	Vaginal mucus Malawi	Rrcbc36Fbc6	Eastman	18
3131.V	TGCAGTCCTCGA	GTCGTGTAGCCT	Vaginal mucus Malawi	Rrcbc37Fbc6	Eastman	18
8003.V	ACCATAGCTCCG	GTCGTGTAGCCT	Vaginal mucus Malawi	Rrcbc38Fbc6	Eastman	18
8036.V	TCGACATCTCTT	GTCGTGTAGCCT	Vaginal mucus Malawi	Rrcbc39Fbc6	Eastman	18
3124.V	GAACACTTTGGA	GTCGTGTAGCCT	Vaginal mucus Malawi	Rrcbc40Fbc6	Eastman	18
3133.V	GAGCCATCTGTA	GTCGTGTAGCCT	Vaginal mucus Malawi	Rrcbc41Fbc6	Eastman	18
8055.V	TTGGGTACACGT	GTCGTGTAGCCT	Vaginal mucus Malawi	Rrcbc42Fbc6	Eastman	18
3110.V	AAGGCGCTCCTT	GTCGTGTAGCCT	Vaginal mucus Malawi	Rrcbc43Fbc6	Eastman	18
3115.V	GCATATGCACTG	AGCGGAGGTTAG	Vaginal mucus Malawi	Rrcbc32Fbc7	Eastman	18
8033.1.V	CAACTCCCGTGA	AGCGGAGGTTAG	Vaginal mucus Malawi	Rrcbc33Fbc7	Eastman	18
8047.V	TTGCGTTAGCAG	AGCGGAGGTTAG	Vaginal mucus Malawi	Rrcbc34Fbc7	Eastman	18
3127.V	TACGAGCCCTAA	AGCGGAGGTTAG	Vaginal mucus Malawi	Rrcbc35Fbc7	Eastman	18
3155.V	CACTACGCTAGA	AGCGGAGGTTAG	Vaginal mucus Malawi	Rrcbc36Fbc7	Eastman	18
8050.V	TGCAGTCCTCGA	AGCGGAGGTTAG	Vaginal mucus Malawi	Rrcbc37Fbc7	Eastman	18
8056.V	ACCATAGCTCCG	AGCGGAGGTTAG	Vaginal mucus Malawi	Rrcbc38Fbc7	Eastman	18
8041.V	TCGACATCTCTT	AGCGGAGGTTAG	Vaginal mucus Malawi	Rrcbc39Fbc7	Eastman	18
3113.V	GAACACTTTGGA	AGCGGAGGTTAG	Vaginal mucus Malawi	Rrcbc40Fbc7	Eastman	18
3116.V	GAGCCATCTGTA	AGCGGAGGTTAG	Vaginal mucus Malawi	Rrcbc41Fbc7	Eastman	18
8044.V	TTGGGTACACGT	AGCGGAGGTTAG	Vaginal mucus Malawi	Rrcbc42Fbc7	Eastman	18
8073.V	AAGGCGCTCCTT	AGCGGAGGTTAG	Vaginal mucus Malawi	Rrcbc43Fbc7	Eastman	18
8100.V	TAATACGGATCG	TCCCTTGTCTCC	Vaginal mucus Malawi	Rrcbc44Fbc0	Eastman	18
3142.V	TCGGAATTAGAC	TCCCTTGTCTCC	Vaginal mucus Malawi	Rrcbc45Fbc0	Eastman	18
3148.V	TGTGAATTCGGA	TCCCTTGTCTCC	Vaginal mucus Malawi	Rrcbc46Fbc0	Eastman	18
8063.V	CATTCGTGGCGT	TCCCTTGTCTCC	Vaginal mucus Malawi	Rrcbc47Fbc0	Eastman	18
8097.1.V	TACTACGTGGCC	TCCCTTGTCTCC	Vaginal mucus Malawi	Rrcbc48Fbc0	Eastman	18
3137.V	GGCCAGTTCCTA	TCCCTTGTCTCC	Vaginal mucus Malawi	Rrcbc49Fbc0	Eastman	18
3130.V	GATGTTCGCTAG	TCCCTTGTCTCC	Vaginal mucus Malawi	Rrcbc50Fbc0	Eastman	18
3144.V	CTATCTCCTGTC	TCCCTTGTCTCC	Vaginal mucus Malawi	Rrcbc51Fbc0	Eastman	18
3149.V	ACTCACAGGAAT	TCCCTTGTCTCC	Vaginal mucus Malawi	Rrcbc52Fbc0	Eastman	18
8058.V	ATGATGAGCCTC	TCCCTTGTCTCC	Vaginal mucus Malawi	Rrcbc53Fbc0	Eastman	18
3095.V	GTCGACAGAGGA	TCCCTTGTCTCC	Vaginal mucus Malawi	Rrcbc54Fbc0	Eastman	18
3105.V	TGTCGCAAATAG	TCCCTTGTCTCC	Vaginal mucus Malawi	Rrcbc55Fbc0	Eastman	18
8018.V	TAATACGGATCG	ACGAGACTGATT	Vaginal mucus Malawi	Rrcbc44Fbc1	Eastman	18
8077.V	TCGGAATTAGAC	ACGAGACTGATT	Vaginal mucus Malawi	Rrcbc45Fbc1	Eastman	18
8088.V	TGTGAATTCGGA	ACGAGACTGATT	Vaginal mucus Malawi	Rrcbc46Fbc1	Eastman	18
3146.V	CATTCGTGGCGT	ACGAGACTGATT	Vaginal mucus Malawi	Rrcbc47Fbc1	Eastman	18
3160.V	TACTACGTGGCC	ACGAGACTGATT	Vaginal mucus Malawi	Rrcbc48Fbc1	Eastman	18
3167.1.V	GGCCAGTTCCTA	ACGAGACTGATT	Vaginal mucus Malawi	Rrcbc49Fbc1	Eastman	18
5008.V	GATGTTCGCTAG	ACGAGACTGATT	Vaginal mucus Malawi	Rrcbc50Fbc1	Eastman	18
3108.V	CTATCTCCTGTC	ACGAGACTGATT	Vaginal mucus Malawi	Rrcbc51Fbc1	Eastman	18
8054.V	ACTCACAGGAAT	ACGAGACTGATT	Vaginal mucus Malawi	Rrcbc52Fbc1	Eastman	18
8061.V	ATGATGAGCCTC	ACGAGACTGATT	Vaginal mucus Malawi	Rrcbc53Fbc1	Eastman	18
3099.V	GTCGACAGAGGA	ACGAGACTGATT	Vaginal mucus Malawi	Rrcbc54Fbc1	Eastman	18
3151.V	TGTCGCAAATAG	ACGAGACTGATT	Vaginal mucus Malawi	Rrcbc55Fbc1	Eastman	18
3195.V	TAATACGGATCG	GCTGTACGGATT	Vaginal mucus Malawi	Rrcbc44Fbc2	Eastman	18
8067.V	TCGGAATTAGAC	GCTGTACGGATT	Vaginal mucus Malawi	Rrcbc45Fbc2	Eastman	18
3122.V	TGTGAATTCGGA	GCTGTACGGATT	Vaginal mucus Malawi	Rrcbc46Fbc2	Eastman	18
3125.V	CATTCGTGGCGT	GCTGTACGGATT	Vaginal mucus Malawi	Rrcbc47Fbc2	Eastman	18
3138.V	TACTACGTGGCC	GCTGTACGGATT	Vaginal mucus Malawi	Rrcbc48Fbc2	Eastman	18
3157.V	GGCCAGTTCCTA	GCTGTACGGATT	Vaginal mucus Malawi	Rrcbc49Fbc2	Eastman	18
3164.1.V	GATGTTCGCTAG	GCTGTACGGATT	Vaginal mucus Malawi	Rrcbc50Fbc2	Eastman	18
8155.V	CTATCTCCTGTC	GCTGTACGGATT	Vaginal mucus Malawi	Rrcbc51Fbc2	Eastman	18
3135.V	ACTCACAGGAAT	GCTGTACGGATT	Vaginal mucus Malawi	Rrcbc52Fbc2	Eastman	18
3147.V	ATGATGAGCCTC	GCTGTACGGATT	Vaginal mucus Malawi	Rrcbc53Fbc2	Eastman	18
3153.V	GTCGACAGAGGA	GCTGTACGGATT	Vaginal mucus Malawi	Rrcbc54Fbc2	Eastman	18
3123.V	TGTCGCAAATAG	GCTGTACGGATT	Vaginal mucus Malawi	Rrcbc55Fbc2	Eastman	18
8132.V	TAATACGGATCG	ATCACCAGGTGT	Vaginal mucus Malawi	Rrcbc44Fbc3	Eastman	18
3132.V	TCGGAATTAGAC	ATCACCAGGTGT	Vaginal mucus Malawi	Rrcbc45Fbc3	Eastman	18
3126.V	TGTGAATTCGGA	ATCACCAGGTGT	Vaginal mucus Malawi	Rrcbc46Fbc3	Eastman	18
5009.V	CATTCGTGGCGT	ATCACCAGGTGT	Vaginal mucus Malawi	Rrcbc47Fbc3	Eastman	18
3129.V	TACTACGTGGCC	ATCACCAGGTGT	Vaginal mucus Malawi	Rrcbc48Fbc3	Eastman	18
3152.V	GGCCAGTTCCTA	ATCACCAGGTGT	Vaginal mucus Malawi	Rrcbc49Fbc3	Eastman	18
3154.V	GATGTTCGCTAG	ATCACCAGGTGT	Vaginal mucus Malawi	Rrcbc50Fbc3	Eastman	18
3171.V	CTATCTCCTGTC	ATCACCAGGTGT	Vaginal mucus Malawi	Rrcbc51Fbc3	Eastman	18
3176.V	ACTCACAGGAAT	ATCACCAGGTGT	Vaginal mucus Malawi	Rrcbc52Fbc3	Eastman	18
3180.V	ATGATGAGCCTC	ATCACCAGGTGT	Vaginal mucus Malawi	Rrcbc53Fbc3	Eastman	18
4050.1.V	GTCGACAGAGGA	ATCACCAGGTGT	Vaginal mucus Malawi	Rrcbc54Fbc3	Eastman	18
8004.V	TGTCGCAAATAG	ATCACCAGGTGT	Vaginal mucus Malawi	Rrcbc55Fbc3	Eastman	18
8098.V	TAATACGGATCG	TGGTCAACGATA	Vaginal mucus Malawi	Rrcbc44Fbc4	Eastman	18
3159.V	TCGGAATTAGAC	TGGTCAACGATA	Vaginal mucus Malawi	Rrcbc45Fbc4	Eastman	18
3169.V	TGTGAATTCGGA	TGGTCAACGATA	Vaginal mucus Malawi	Rrcbc46Fbc4	Eastman	18
3178.V	CATTCGTGGCGT	TGGTCAACGATA	Vaginal mucus Malawi	Rrcbc47Fbc4	Eastman	18
8065.V	TACTACGTGGCC	TGGTCAACGATA	Vaginal mucus Malawi	Rrcbc48Fbc4	Eastman	18
8106.V	GGCCAGTTCCTA	TGGTCAACGATA	Vaginal mucus Malawi	Rrcbc49Fbc4	Eastman	18
3150.V	GATGTTCGCTAG	TGGTCAACGATA	Vaginal mucus Malawi	Rrcbc50Fbc4	Eastman	18
3163.V	CTATCTCCTGTC	TGGTCAACGATA	Vaginal mucus Malawi	Rrcbc51Fbc4	Eastman	18
8071.V	ACTCACAGGAAT	TGGTCAACGATA	Vaginal mucus Malawi	Rrcbc52Fbc4	Eastman	18
3158.V	ATGATGAGCCTC	TGGTCAACGATA	Vaginal mucus Malawi	Rrcbc53Fbc4	Eastman	18
3173.V	GTCGACAGAGGA	TGGTCAACGATA	Vaginal mucus Malawi	Rrcbc54Fbc4	Eastman	18
8078.V	TGTCGCAAATAG	TGGTCAACGATA	Vaginal mucus Malawi	Rrcbc55Fbc4	Eastman	18
3202.V	TAATACGGATCG	ATCGCACAGTAA	Vaginal mucus Malawi	Rrcbc44Fbc5	Eastman	18
5004.V	TCGGAATTAGAC	ATCGCACAGTAA	Vaginal mucus Malawi	Rrcbc45Fbc5	Eastman	18
8046.V	TGTGAATTCGGA	ATCGCACAGTAA	Vaginal mucus Malawi	Rrcbc46Fbc5	Eastman	18
8110.V	CATTCGTGGCGT	ATCGCACAGTAA	Vaginal mucus Malawi	Rrcbc47Fbc5	Eastman	18
8122.V	TACTACGTGGCC	ATCGCACAGTAA	Vaginal mucus Malawi	Rrcbc48Fbc5	Eastman	18
3244.V	GGCCAGTTCCTA	ATCGCACAGTAA	Vaginal mucus Malawi	Rrcbc49Fbc5	Eastman	18
3162.V	GATGTTCGCTAG	ATCGCACAGTAA	Vaginal mucus Malawi	Rrcbc50Fbc5	Eastman	18
4004.V	CTATCTCCTGTC	ATCGCACAGTAA	Vaginal mucus Malawi	Rrcbc51Fbc5	Eastman	18
8079.V	ACTCACAGGAAT	ATCGCACAGTAA	Vaginal mucus Malawi	Rrcbc52Fbc5	Eastman	18
8120.V	ATGATGAGCCTC	ATCGCACAGTAA	Vaginal mucus Malawi	Rrcbc53Fbc5	Eastman	18
3187.V	GTCGACAGAGGA	ATCGCACAGTAA	Vaginal mucus Malawi	Rrcbc54Fbc5	Eastman	18
3232.V	TGTCGCAAATAG	ATCGCACAGTAA	Vaginal mucus Malawi	Rrcbc55Fbc5	Eastman	18
8131.V	TAATACGGATCG	GTCGTGTAGCCT	Vaginal mucus Malawi	Rrcbc44Fbc6	Eastman	18
8153.V	TCGGAATTAGAC	GTCGTGTAGCCT	Vaginal mucus Malawi	Rrcbc45Fbc6	Eastman	18
8021.V	TGTGAATTCGGA	GTCGTGTAGCCT	Vaginal mucus Malawi	Rrcbc46Fbc6	Eastman	18
5025.V	CATTCGTGGCGT	GTCGTGTAGCCT	Vaginal mucus Malawi	Rrcbc47Fbc6	Eastman	18
3184.V	TACTACGTGGCC	GTCGTGTAGCCT	Vaginal mucus Malawi	Rrcbc48Fbc6	Eastman	18
3190.V	GGCCAGTTCCTA	GTCGTGTAGCCT	Vaginal mucus Malawi	Rrcbc49Fbc6	Eastman	18
3209.V	GATGTTCGCTAG	GTCGTGTAGCCT	Vaginal mucus Malawi	Rrcbc50Fbc6	Eastman	18
4005.V	CTATCTCCTGTC	GTCGTGTAGCCT	Vaginal mucus Malawi	Rrcbc51Fbc6	Eastman	18
4051.1.V	ACTCACAGGAAT	GTCGTGTAGCCT	Vaginal mucus Malawi	Rrcbc52Fbc6	Eastman	18
8103.V	ATGATGAGCCTC	GTCGTGTAGCCT	Vaginal mucus Malawi	Rrcbc53Fbc6	Eastman	18
8112.V	GTCGACAGAGGA	GTCGTGTAGCCT	Vaginal mucus Malawi	Rrcbc54Fbc6	Eastman	18
8141.V	TGTCGCAAATAG	GTCGTGTAGCCT	Vaginal mucus Malawi	Rrcbc55Fbc6	Eastman	18
3182.V	TAATACGGATCG	AGCGGAGGTTAG	Vaginal mucus Malawi	Rrcbc44Fbc7	Eastman	18
3193.V	TCGGAATTAGAC	AGCGGAGGTTAG	Vaginal mucus Malawi	Rrcbc45Fbc7	Eastman	18
3229.V	TGTGAATTCGGA	AGCGGAGGTTAG	Vaginal mucus Malawi	Rrcbc46Fbc7	Eastman	18
4001.V	CATTCGTGGCGT	AGCGGAGGTTAG	Vaginal mucus Malawi	Rrcbc47Fbc7	Eastman	18
8118.V	TACTACGTGGCC	AGCGGAGGTTAG	Vaginal mucus Malawi	Rrcbc48Fbc7	Eastman	18
4022.V	GGCCAGTTCCTA	AGCGGAGGTTAG	Vaginal mucus Malawi	Rrcbc49Fbc7	Eastman	18
8076.V	GATGTTCGCTAG	AGCGGAGGTTAG	Vaginal mucus Malawi	Rrcbc50Fbc7	Eastman	18
8096.V	CTATCTCCTGTC	AGCGGAGGTTAG	Vaginal mucus Malawi	Rrcbc51Fbc7	Eastman	18
3175.V	ACTCACAGGAAT	AGCGGAGGTTAG	Vaginal mucus Malawi	Rrcbc52Fbc7	Eastman	18
4003.V	ATGATGAGCCTC	AGCGGAGGTTAG	Vaginal mucus Malawi	Rrcbc53Fbc7	Eastman	18
8091.V	GTCGACAGAGGA	AGCGGAGGTTAG	Vaginal mucus Malawi	Rrcbc54Fbc7	Eastman	18
3177.V	TGTCGCAAATAG	AGCGGAGGTTAG	Vaginal mucus Malawi	Rrcbc55Fbc7	Eastman	18
3179.V	GCATATGCACTG	ATCCTTTGGTTC	Vaginal mucus Malawi	Rrcbc32Fbc8	Eastman	18
3200.V	CAACTCCCGTGA	ATCCTTTGGTTC	Vaginal mucus Malawi	Rrcbc33Fbc8	Eastman	18
3210.V	TTGCGTTAGCAG	ATCCTTTGGTTC	Vaginal mucus Malawi	Rrcbc34Fbc8	Eastman	18
3227.V	TACGAGCCCTAA	ATCCTTTGGTTC	Vaginal mucus Malawi	Rrcbc35Fbc8	Eastman	18
5020.V	CACTACGCTAGA	ATCCTTTGGTTC	Vaginal mucus Malawi	Rrcbc36Fbc8	Eastman	18
8092.V	TGCAGTCCTCGA	ATCCTTTGGTTC	Vaginal mucus Malawi	Rrcbc37Fbc8	Eastman	18
8143.V	ACCATAGCTCCG	ATCCTTTGGTTC	Vaginal mucus Malawi	Rrcbc38Fbc8	Eastman	18
8095.V	TCGACATCTCTT	ATCCTTTGGTTC	Vaginal mucus Malawi	Rrcbc39Fbc8	Eastman	18
4012.V	GAACACTTTGGA	ATCCTTTGGTTC	Vaginal mucus Malawi	Rrcbc40Fbc8	Eastman	18
8080.V	GAGCCATCTGTA	ATCCTTTGGTTC	Vaginal mucus Malawi	Rrcbc41Fbc8	Eastman	18
8138.V	TTGGGTACACGT	ATCCTTTGGTTC	Vaginal mucus Malawi	Rrcbc42Fbc8	Eastman	18
3181.V	AAGGCGCTCCTT	ATCCTTTGGTTC	Vaginal mucus Malawi	Rrcbc43Fbc8	Eastman	18
3185.V	GCATATGCACTG	TACAGCGCATAC	Vaginal mucus Malawi	Rrcbc32Fbc9	Eastman	18
5026.V	CAACTCCCGTGA	TACAGCGCATAC	Vaginal mucus Malawi	Rrcbc33Fbc9	Eastman	18
5030.V	TTGCGTTAGCAG	TACAGCGCATAC	Vaginal mucus Malawi	Rrcbc34Fbc9	Eastman	18
3211.V	TACGAGCCCTAA	TACAGCGCATAC	Vaginal mucus Malawi	Rrcbc35Fbc9	Eastman	18
3204.V	CACTACGCTAGA	TACAGCGCATAC	Vaginal mucus Malawi	Rrcbc36Fbc9	Eastman	18
5013.V	TGCAGTCCTCGA	TACAGCGCATAC	Vaginal mucus Malawi	Rrcbc37Fbc9	Eastman	18
5003.V	ACCATAGCTCCG	TACAGCGCATAC	Vaginal mucus Malawi	Rrcbc38Fbc9	Eastman	18
5039.V	TCGACATCTCTT	TACAGCGCATAC	Vaginal mucus Malawi	Rrcbc39Fbc9	Eastman	18
5059.V	GAACACTTTGGA	TACAGCGCATAC	Vaginal mucus Malawi	Rrcbc40Fbc9	Eastman	18
3228.V	GAGCCATCTGTA	TACAGCGCATAC	Vaginal mucus Malawi	Rrcbc41Fbc9	Eastman	18
8109.V	TTGGGTACACGT	TACAGCGCATAC	Vaginal mucus Malawi	Rrcbc42Fbc9	Eastman	18
8070.V	AAGGCGCTCCTT	TACAGCGCATAC	Vaginal mucus Malawi	Rrcbc43Fbc9	Eastman	18
3188.V	GCATATGCACTG	ACCGGTATGTAC	Vaginal mucus Malawi	Rrcbc32Fbc10	Eastman	18
8045.V	CAACTCCCGTGA	ACCGGTATGTAC	Vaginal mucus Malawi	Rrcbc33Fbc10	Eastman	18
8102.V	TTGCGTTAGCAG	ACCGGTATGTAC	Vaginal mucus Malawi	Rrcbc34Fbc10	Eastman	18
8113.V	TACGAGCCCTAA	ACCGGTATGTAC	Vaginal mucus Malawi	Rrcbc35Fbc10	Eastman	18
8127.V	CACTACGCTAGA	ACCGGTATGTAC	Vaginal mucus Malawi	Rrcbc36Fbc10	Eastman	18
3252.V	TGCAGTCCTCGA	ACCGGTATGTAC	Vaginal mucus Malawi	Rrcbc37Fbc10	Eastman	18
4033.V	ACCATAGCTCCG	ACCGGTATGTAC	Vaginal mucus Malawi	Rrcbc38Fbc10	Eastman	18
8137.V	TCGACATCTCTT	ACCGGTATGTAC	Vaginal mucus Malawi	Rrcbc39Fbc10	Eastman	18
8171.V	GAACACTTTGGA	ACCGGTATGTAC	Vaginal mucus Malawi	Rrcbc40Fbc10	Eastman	18
8025.V	GAGCCATCTGTA	ACCGGTATGTAC	Vaginal mucus Malawi	Rrcbc41Fbc10	Eastman	18
8133.V	TTGGGTACACGT	ACCGGTATGTAC	Vaginal mucus Malawi	Rrcbc42Fbc10	Eastman	18
3203.V	AAGGCGCTCCTT	ACCGGTATGTAC	Vaginal mucus Malawi	Rrcbc43Fbc10	Eastman	18
4014.V	GCATATGCACTG	AATTGTGTCGGA	Vaginal mucus Malawi	Rrcbc32Fbc11	Eastman	18
8128.V	CAACTCCCGTGA	AATTGTGTCGGA	Vaginal mucus Malawi	Rrcbc33Fbc11	Eastman	18
8144.V	TTGCGTTAGCAG	AATTGTGTCGGA	Vaginal mucus Malawi	Rrcbc34Fbc11	Eastman	18
3199.V	TACGAGCCCTAA	AATTGTGTCGGA	Vaginal mucus Malawi	Rrcbc35Fbc11	Eastman	18
8093.V	CACTACGCTAGA	AATTGTGTCGGA	Vaginal mucus Malawi	Rrcbc36Fbc11	Eastman	18
8140.V	TGCAGTCCTCGA	AATTGTGTCGGA	Vaginal mucus Malawi	Rrcbc37Fbc11	Eastman	18
8081.V	ACCATAGCTCCG	AATTGTGTCGGA	Vaginal mucus Malawi	Rrcbc38Fbc11	Eastman	18
8135.V	TCGACATCTCTT	AATTGTGTCGGA	Vaginal mucus Malawi	Rrcbc39Fbc11	Eastman	18
3196.V	GAACACTTTGGA	AATTGTGTCGGA	Vaginal mucus Malawi	Rrcbc40Fbc11	Eastman	18
3194.V	GAGCCATCTGTA	AATTGTGTCGGA	Vaginal mucus Malawi	Rrcbc41Fbc11	Eastman	18
5010.V	TTGGGTACACGT	AATTGTGTCGGA	Vaginal mucus Malawi	Rrcbc42Fbc11	Eastman	18
5029.V	AAGGCGCTCCTT	AATTGTGTCGGA	Vaginal mucus Malawi	Rrcbc43Fbc11	Eastman	18
8184.V	GCATATGCACTG	TGCATACACTGG	Vaginal mucus Malawi	Rrcbc32Fbc12	Eastman	18
8111.V	CAACTCCCGTGA	TGCATACACTGG	Vaginal mucus Malawi	Rrcbc33Fbc12	Eastman	18
8084.V	TTGCGTTAGCAG	TGCATACACTGG	Vaginal mucus Malawi	Rrcbc34Fbc12	Eastman	18
4007.V	TACGAGCCCTAA	TGCATACACTGG	Vaginal mucus Malawi	Rrcbc35Fbc12	Eastman	18
3208.V	CACTACGCTAGA	TGCATACACTGG	Vaginal mucus Malawi	Rrcbc36Fbc12	Eastman	18
3192.V	TGCAGTCCTCGA	TGCATACACTGG	Vaginal mucus Malawi	Rrcbc37Fbc12	Eastman	18
5043.V	ACCATAGCTCCG	TGCATACACTGG	Vaginal mucus Malawi	Rrcbc38Fbc12	Eastman	18
3205.V	TCGACATCTCTT	TGCATACACTGG	Vaginal mucus Malawi	Rrcbc39Fbc12	Eastman	18
5015.V	GAACACTTTGGA	TGCATACACTGG	Vaginal mucus Malawi	Rrcbc40Fbc12	Eastman	18
5023.V	GAGCCATCTGTA	TGCATACACTGG	Vaginal mucus Malawi	Rrcbc41Fbc12	Eastman	18
3207.V	TTGGGTACACGT	TGCATACACTGG	Vaginal mucus Malawi	Rrcbc42Fbc12	Eastman	18
4010.V	AAGGCGCTCCTT	TGCATACACTGG	Vaginal mucus Malawi	Rrcbc43Fbc12	Eastman	18
3231.V	GCATATGCACTG	AGTCGAACGAGG	Vaginal mucus Malawi	Rrcbc32Fbc13	Eastman	18
4016.V	CAACTCCCGTGA	AGTCGAACGAGG	Vaginal mucus Malawi	Rrcbc33Fbc13	Eastman	18
4024.V	TTGCGTTAGCAG	AGTCGAACGAGG	Vaginal mucus Malawi	Rrcbc34Fbc13	Eastman	18
3221.V	TACGAGCCCTAA	AGTCGAACGAGG	Vaginal mucus Malawi	Rrcbc35Fbc13	Eastman	18
3233.V	CACTACGCTAGA	AGTCGAACGAGG	Vaginal mucus Malawi	Rrcbc36Fbc13	Eastman	18
3333.V	TGCAGTCCTCGA	AGTCGAACGAGG	Vaginal mucus Malawi	Rrcbc37Fbc13	Eastman	18
3243.V	ACCATAGCTCCG	AGTCGAACGAGG	Vaginal mucus Malawi	Rrcbc38Fbc13	Eastman	18
5021.V	TCGACATCTCTT	AGTCGAACGAGG	Vaginal mucus Malawi	Rrcbc39Fbc13	Eastman	18
3216.V	GAACACTTTGGA	AGTCGAACGAGG	Vaginal mucus Malawi	Rrcbc40Fbc13	Eastman	18
4032.V	GAGCCATCTGTA	AGTCGAACGAGG	Vaginal mucus Malawi	Rrcbc41Fbc13	Eastman	18
8086.V	TTGGGTACACGT	AGTCGAACGAGG	Vaginal mucus Malawi	Rrcbc42Fbc13	Eastman	18
8180.V	AAGGCGCTCCTT	AGTCGAACGAGG	Vaginal mucus Malawi	Rrcbc43Fbc13	Eastman	18
8152.V	GCATATGCACTG	ACCAGTGACTCA	Vaginal mucus Malawi	Rrcbc32Fbc14	Eastman	18
8125.V	CAACTCCCGTGA	ACCAGTGACTCA	Vaginal mucus Malawi	Rrcbc33Fbc14	Eastman	18
8124.V	TTGCGTTAGCAG	ACCAGTGACTCA	Vaginal mucus Malawi	Rrcbc34Fbc14	Eastman	18
8114.V	TACGAGCCCTAA	ACCAGTGACTCA	Vaginal mucus Malawi	Rrcbc35Fbc14	Eastman	18
3250.V	CACTACGCTAGA	ACCAGTGACTCA	Vaginal mucus Malawi	Rrcbc36Fbc14	Eastman	18
3236.V	TGCAGTCCTCGA	ACCAGTGACTCA	Vaginal mucus Malawi	Rrcbc37Fbc14	Eastman	18
3230.V	ACCATAGCTCCG	ACCAGTGACTCA	Vaginal mucus Malawi	Rrcbc38Fbc14	Eastman	18
3219.V	TCGACATCTCTT	ACCAGTGACTCA	Vaginal mucus Malawi	Rrcbc39Fbc14	Eastman	18
3201.V	GAACACTTTGGA	ACCAGTGACTCA	Vaginal mucus Malawi	Rrcbc40Fbc14	Eastman	18
3237.V	GAGCCATCTGTA	ACCAGTGACTCA	Vaginal mucus Malawi	Rrcbc41Fbc14	Eastman	18
5053.V	TTGGGTACACGT	ACCAGTGACTCA	Vaginal mucus Malawi	Rrcbc42Fbc14	Eastman	18
5057.V	AAGGCGCTCCTT	ACCAGTGACTCA	Vaginal mucus Malawi	Rrcbc43Fbc14	Eastman	18
8129.V	GCATATGCACTG	GAATACCAAGTC	Vaginal mucus Malawi	Rrcbc32Fbc15	Eastman	18
8168.V	CAACTCCCGTGA	GAATACCAAGTC	Vaginal mucus Malawi	Rrcbc33Fbc15	Eastman	18
8169.V	TTGCGTTAGCAG	GAATACCAAGTC	Vaginal mucus Malawi	Rrcbc34Fbc15	Eastman	18
4017.V	TACGAGCCCTAA	GAATACCAAGTC	Vaginal mucus Malawi	Rrcbc35Fbc15	Eastman	18
4026.V	CACTACGCTAGA	GAATACCAAGTC	Vaginal mucus Malawi	Rrcbc36Fbc15	Eastman	18
4046.V	TGCAGTCCTCGA	GAATACCAAGTC	Vaginal mucus Malawi	Rrcbc37Fbc15	Eastman	18
3240.V	ACCATAGCTCCG	GAATACCAAGTC	Vaginal mucus Malawi	Rrcbc38Fbc15	Eastman	18
8145.V	TCGACATCTCTT	GAATACCAAGTC	Vaginal mucus Malawi	Rrcbc39Fbc15	Eastman	18
4019.V	GAACACTTTGGA	GAATACCAAGTC	Vaginal mucus Malawi	Rrcbc40Fbc15	Eastman	18
5080.V	GAGCCATCTGTA	GAATACCAAGTC	Vaginal mucus Malawi	Rrcbc41Fbc15	Eastman	18
8074.V	TTGGGTACACGT	GAATACCAAGTC	Vaginal mucus Malawi	Rrcbc42Fbc15	Eastman	18
4015.V	AAGGCGCTCCTT	GAATACCAAGTC	Vaginal mucus Malawi	Rrcbc43Fbc15	Eastman	18
3222.V	TAATACGGATCG	ATCCTTTGGTTC	Vaginal mucus Malawi	Rrcbc44Fbc8	Eastman	18
3255.V	TCGGAATTAGAC	ATCCTTTGGTTC	Vaginal mucus Malawi	Rrcbc45Fbc8	Eastman	18
3268.V	TGTGAATTCGGA	ATCCTTTGGTTC	Vaginal mucus Malawi	Rrcbc46Fbc8	Eastman	18
3213.V	CATTCGTGGCGT	ATCCTTTGGTTC	Vaginal mucus Malawi	Rrcbc47Fbc8	Eastman	18
5018.V	TACTACGTGGCC	ATCCTTTGGTTC	Vaginal mucus Malawi	Rrcbc48Fbc8	Eastman	18
5065.V	GGCCAGTTCCTA	ATCCTTTGGTTC	Vaginal mucus Malawi	Rrcbc49Fbc8	Eastman	18
5036.V	GATGTTCGCTAG	ATCCTTTGGTTC	Vaginal mucus Malawi	Rrcbc50Fbc8	Eastman	18
5041.V	CTATCTCCTGTC	ATCCTTTGGTTC	Vaginal mucus Malawi	Rrcbc51Fbc8	Eastman	18
5064.V	ACTCACAGGAAT	ATCCTTTGGTTC	Vaginal mucus Malawi	Rrcbc52Fbc8	Eastman	18
8142.V	ATGATGAGCCTC	ATCCTTTGGTTC	Vaginal mucus Malawi	Rrcbc53Fbc8	Eastman	18
8175.V	GTCGACAGAGGA	ATCCTTTGGTTC	Vaginal mucus Malawi	Rrcbc54Fbc8	Eastman	18
5115.V	TGTCGCAAATAG	ATCCTTTGGTTC	Vaginal mucus Malawi	Rrcbc55Fbc8	Eastman	18
5038.V	TAATACGGATCG	TACAGCGCATAC	Vaginal mucus Malawi	Rrcbc44Fbc9	Eastman	18
3235.V	TCGGAATTAGAC	TACAGCGCATAC	Vaginal mucus Malawi	Rrcbc45Fbc9	Eastman	18
3251.V	TGTGAATTCGGA	TACAGCGCATAC	Vaginal mucus Malawi	Rrcbc46Fbc9	Eastman	18
8146.V	CATTCGTGGCGT	TACAGCGCATAC	Vaginal mucus Malawi	Rrcbc47Fbc9	Eastman	18
8158.V	TACTACGTGGCC	TACAGCGCATAC	Vaginal mucus Malawi	Rrcbc48Fbc9	Eastman	18
8151.V	GGCCAGTTCCTA	TACAGCGCATAC	Vaginal mucus Malawi	Rrcbc49Fbc9	Eastman	18
4020.V	GATGTTCGCTAG	TACAGCGCATAC	Vaginal mucus Malawi	Rrcbc50Fbc9	Eastman	18
4031.V	CTATCTCCTGTC	TACAGCGCATAC	Vaginal mucus Malawi	Rrcbc51Fbc9	Eastman	18
5022.V	ACTCACAGGAAT	TACAGCGCATAC	Vaginal mucus Malawi	Rrcbc52Fbc9	Eastman	18
5060.V	ATGATGAGCCTC	TACAGCGCATAC	Vaginal mucus Malawi	Rrcbc53Fbc9	Eastman	18
3261.V	GTCGACAGAGGA	TACAGCGCATAC	Vaginal mucus Malawi	Rrcbc54Fbc9	Eastman	18
3218.V	TGTCGCAAATAG	TACAGCGCATAC	Vaginal mucus Malawi	Rrcbc55Fbc9	Eastman	18
3214.V	TAATACGGATCG	ACCGGTATGTAC	Vaginal mucus Malawi	Rrcbc44Fbc10	Eastman	18
3274.V	TCGGAATTAGAC	ACCGGTATGTAC	Vaginal mucus Malawi	Rrcbc45Fbc10	Eastman	18
3197.V	TGTGAATTCGGA	ACCGGTATGTAC	Vaginal mucus Malawi	Rrcbc46Fbc10	Eastman	18
3249.V	CATTCGTGGCGT	ACCGGTATGTAC	Vaginal mucus Malawi	Rrcbc47Fbc10	Eastman	18
3263.V	TACTACGTGGCC	ACCGGTATGTAC	Vaginal mucus Malawi	Rrcbc48Fbc10	Eastman	18
3270.V	GGCCAGTTCCTA	ACCGGTATGTAC	Vaginal mucus Malawi	Rrcbc49Fbc10	Eastman	18
3275.V	GATGTTCGCTAG	ACCGGTATGTAC	Vaginal mucus Malawi	Rrcbc50Fbc10	Eastman	18
3241.V	CTATCTCCTGTC	ACCGGTATGTAC	Vaginal mucus Malawi	Rrcbc51Fbc10	Eastman	18
3266.V	ACTCACAGGAAT	ACCGGTATGTAC	Vaginal mucus Malawi	Rrcbc52Fbc10	Eastman	18
4008.V	ATGATGAGCCTC	ACCGGTATGTAC	Vaginal mucus Malawi	Rrcbc53Fbc10	Eastman	18
8164.V	GTCGACAGAGGA	ACCGGTATGTAC	Vaginal mucus Malawi	Rrcbc54Fbc10	Eastman	18
8183.V	TGTCGCAAATAG	ACCGGTATGTAC	Vaginal mucus Malawi	Rrcbc55Fbc10	Eastman	18
3259.V	TAATACGGATCG	AATTGTGTCGGA	Vaginal mucus Malawi	Rrcbc44Fbc11	Eastman	18
3248.V	TCGGAATTAGAC	AATTGTGTCGGA	Vaginal mucus Malawi	Rrcbc45Fbc11	Eastman	18
3267.V	TGTGAATTCGGA	AATTGTGTCGGA	Vaginal mucus Malawi	Rrcbc46Fbc11	Eastman	18
3276.V	CATTCGTGGCGT	AATTGTGTCGGA	Vaginal mucus Malawi	Rrcbc47Fbc11	Eastman	18
3225.V	TACTACGTGGCC	AATTGTGTCGGA	Vaginal mucus Malawi	Rrcbc48Fbc11	Eastman	18
3217.V	GGCCAGTTCCTA	AATTGTGTCGGA	Vaginal mucus Malawi	Rrcbc49Fbc11	Eastman	18
3223.V	GATGTTCGCTAG	AATTGTGTCGGA	Vaginal mucus Malawi	Rrcbc50Fbc11	Eastman	18
8139.V	CTATCTCCTGTC	AATTGTGTCGGA	Vaginal mucus Malawi	Rrcbc51Fbc11	Eastman	18
8181.V	ACTCACAGGAAT	AATTGTGTCGGA	Vaginal mucus Malawi	Rrcbc52Fbc11	Eastman	18
4013.V	ATGATGAGCCTC	AATTGTGTCGGA	Vaginal mucus Malawi	Rrcbc53Fbc11	Eastman	18
5042.V	GTCGACAGAGGA	AATTGTGTCGGA	Vaginal mucus Malawi	Rrcbc54Fbc11	Eastman	18
5078.V	TGTCGCAAATAG	AATTGTGTCGGA	Vaginal mucus Malawi	Rrcbc55Fbc11	Eastman	18
4039.V	TAATACGGATCG	TGCATACACTGG	Vaginal mucus Malawi	Rrcbc44Fbc12	Eastman	18
4041.V	TCGGAATTAGAC	TGCATACACTGG	Vaginal mucus Malawi	Rrcbc45Fbc12	Eastman	18
3278.V	TGTGAATTCGGA	TGCATACACTGG	Vaginal mucus Malawi	Rrcbc46Fbc12	Eastman	18
4018.V	CATTCGTGGCGT	TGCATACACTGG	Vaginal mucus Malawi	Rrcbc47Fbc12	Eastman	18
5028.V	TACTACGTGGCC	TGCATACACTGG	Vaginal mucus Malawi	Rrcbc48Fbc12	Eastman	18
4054.V	GGCCAGTTCCTA	TGCATACACTGG	Vaginal mucus Malawi	Rrcbc49Fbc12	Eastman	18
8154.V	GATGTTCGCTAG	TGCATACACTGG	Vaginal mucus Malawi	Rrcbc50Fbc12	Eastman	18
8182.V	CTATCTCCTGTC	TGCATACACTGG	Vaginal mucus Malawi	Rrcbc51Fbc12	Eastman	18
8165.V	ACTCACAGGAAT	TGCATACACTGG	Vaginal mucus Malawi	Rrcbc52Fbc12	Eastman	18
4009.V	ATGATGAGCCTC	TGCATACACTGG	Vaginal mucus Malawi	Rrcbc53Fbc12	Eastman	18
4038.V	GTCGACAGAGGA	TGCATACACTGG	Vaginal mucus Malawi	Rrcbc54Fbc12	Eastman	18
4042.V	TGTCGCAAATAG	TGCATACACTGG	Vaginal mucus Malawi	Rrcbc55Fbc12	Eastman	18
4045.V	TAATACGGATCG	AGTCGAACGAGG	Vaginal mucus Malawi	Rrcbc44Fbc13	Eastman	18
3224.V	TCGGAATTAGAC	AGTCGAACGAGG	Vaginal mucus Malawi	Rrcbc45Fbc13	Eastman	18
3253.V	TGTGAATTCGGA	AGTCGAACGAGG	Vaginal mucus Malawi	Rrcbc46Fbc13	Eastman	18
4006.V	CATTCGTGGCGT	AGTCGAACGAGG	Vaginal mucus Malawi	Rrcbc47Fbc13	Eastman	18
8193.V	TACTACGTGGCC	AGTCGAACGAGG	Vaginal mucus Malawi	Rrcbc48Fbc13	Eastman	18
8266.V	GGCCAGTTCCTA	AGTCGAACGAGG	Vaginal mucus Malawi	Rrcbc49Fbc13	Eastman	18
8119.V	GATGTTCGCTAG	AGTCGAACGAGG	Vaginal mucus Malawi	Rrcbc50Fbc13	Eastman	18
3220.V	CTATCTCCTGTC	AGTCGAACGAGG	Vaginal mucus Malawi	Rrcbc51Fbc13	Eastman	18
3212.V	ACTCACAGGAAT	AGTCGAACGAGG	Vaginal mucus Malawi	Rrcbc52Fbc13	Eastman	18
3238.V	ATGATGAGCCTC	AGTCGAACGAGG	Vaginal mucus Malawi	Rrcbc53Fbc13	Eastman	18
3262.V	GTCGACAGAGGA	AGTCGAACGAGG	Vaginal mucus Malawi	Rrcbc54Fbc13	Eastman	18
4025.V	TGTCGCAAATAG	AGTCGAACGAGG	Vaginal mucus Malawi	Rrcbc55Fbc13	Eastman	18
3264.V	TAATACGGATCG	ACCAGTGACTCA	Vaginal mucus Malawi	Rrcbc44Fbc14	Eastman	18
3265.V	TCGGAATTAGAC	ACCAGTGACTCA	Vaginal mucus Malawi	Rrcbc45Fbc14	Eastman	18
3302.V	TGTGAATTCGGA	ACCAGTGACTCA	Vaginal mucus Malawi	Rrcbc46Fbc14	Eastman	18
3292.V	CATTCGTGGCGT	ACCAGTGACTCA	Vaginal mucus Malawi	Rrcbc47Fbc14	Eastman	18
3256.V	TACTACGTGGCC	ACCAGTGACTCA	Vaginal mucus Malawi	Rrcbc48Fbc14	Eastman	18
3242.V	GGCCAGTTCCTA	ACCAGTGACTCA	Vaginal mucus Malawi	Rrcbc49Fbc14	Eastman	18
4030.V	GATGTTCGCTAG	ACCAGTGACTCA	Vaginal mucus Malawi	Rrcbc50Fbc14	Eastman	18
5074.V	CTATCTCCTGTC	ACCAGTGACTCA	Vaginal mucus Malawi	Rrcbc51Fbc14	Eastman	18
5058.V	ACTCACAGGAAT	ACCAGTGACTCA	Vaginal mucus Malawi	Rrcbc52Fbc14	Eastman	18
8177.V	ATGATGAGCCTC	ACCAGTGACTCA	Vaginal mucus Malawi	Rrcbc53Fbc14	Eastman	18
4021.V	GTCGACAGAGGA	ACCAGTGACTCA	Vaginal mucus Malawi	Rrcbc54Fbc14	Eastman	18
8186.V	TGTCGCAAATAG	ACCAGTGACTCA	Vaginal mucus Malawi	Rrcbc55Fbc14	Eastman	18
8215.V	TAATACGGATCG	GAATACCAAGTC	Vaginal mucus Malawi	Rrcbc44Fbc15	Eastman	18
8185.V	TCGGAATTAGAC	GAATACCAAGTC	Vaginal mucus Malawi	Rrcbc45Fbc15	Eastman	18
5054.V	TGTGAATTCGGA	GAATACCAAGTC	Vaginal mucus Malawi	Rrcbc46Fbc15	Eastman	18
3258.V	CATTCGTGGCGT	GAATACCAAGTC	Vaginal mucus Malawi	Rrcbc47Fbc15	Eastman	18
3215.V	TACTACGTGGCC	GAATACCAAGTC	Vaginal mucus Malawi	Rrcbc48Fbc15	Eastman	18
3291.V	GGCCAGTTCCTA	GAATACCAAGTC	Vaginal mucus Malawi	Rrcbc49Fbc15	Eastman	18
3282.V	GATGTTCGCTAG	GAATACCAAGTC	Vaginal mucus Malawi	Rrcbc50Fbc15	Eastman	18
3280.V	CTATCTCCTGTC	GAATACCAAGTC	Vaginal mucus Malawi	Rrcbc51Fbc15	Eastman	18
4035.V	ACTCACAGGAAT	GAATACCAAGTC	Vaginal mucus Malawi	Rrcbc52Fbc15	Eastman	18
4027.V	ATGATGAGCCTC	GAATACCAAGTC	Vaginal mucus Malawi	Rrcbc53Fbc15	Eastman	18
3294.V	GTCGACAGAGGA	GAATACCAAGTC	Vaginal mucus Malawi	Rrcbc54Fbc15	Eastman	18
Even.BEI.mock.18	TGTCGCAAATAG	GAATACCAAGTC	Mock community	Rrcbc55Fbc15	Eastman	18
5070.V	GCATATGCACTG	TCCCTTGTCTCC	Vaginal mucus Malawi	Rrcbc32Fbc0	Eastman	19
5063.V	CAACTCCCGTGA	TCCCTTGTCTCC	Vaginal mucus Malawi	Rrcbc33Fbc0	Eastman	19
5075.V	TTGCGTTAGCAG	TCCCTTGTCTCC	Vaginal mucus Malawi	Rrcbc34Fbc0	Eastman	19
5068.V	TACGAGCCCTAA	TCCCTTGTCTCC	Vaginal mucus Malawi	Rrcbc35Fbc0	Eastman	19
3239.V	CACTACGCTAGA	TCCCTTGTCTCC	Vaginal mucus Malawi	Rrcbc36Fbc0	Eastman	19
8206.V	TGCAGTCCTCGA	TCCCTTGTCTCC	Vaginal mucus Malawi	Rrcbc37Fbc0	Eastman	19
3279.V	ACCATAGCTCCG	TCCCTTGTCTCC	Vaginal mucus Malawi	Rrcbc38Fbc0	Eastman	19
8190.V	TCGACATCTCTT	TCCCTTGTCTCC	Vaginal mucus Malawi	Rrcbc39Fbc0	Eastman	19
4043.V	GAACACTTTGGA	TCCCTTGTCTCC	Vaginal mucus Malawi	Rrcbc40Fbc0	Eastman	19
5052.V	GAGCCATCTGTA	TCCCTTGTCTCC	Vaginal mucus Malawi	Rrcbc41Fbc0	Eastman	19
3246.V	TTGGGTACACGT	TCCCTTGTCTCC	Vaginal mucus Malawi	Rrcbc42Fbc0	Eastman	19
8176.V	AAGGCGCTCCTT	TCCCTTGTCTCC	Vaginal mucus Malawi	Rrcbc43Fbc0	Eastman	19
8217.V	GCATATGCACTG	ACGAGACTGATT	Vaginal mucus Malawi	Rrcbc32Fbc1	Eastman	19
5120.V	CAACTCCCGTGA	ACGAGACTGATT	Vaginal mucus Malawi	Rrcbc33Fbc1	Eastman	19
5077.V	TTGCGTTAGCAG	ACGAGACTGATT	Vaginal mucus Malawi	Rrcbc34Fbc1	Eastman	19
8219.V	TACGAGCCCTAA	ACGAGACTGATT	Vaginal mucus Malawi	Rrcbc35Fbc1	Eastman	19
8220.V	CACTACGCTAGA	ACGAGACTGATT	Vaginal mucus Malawi	Rrcbc36Fbc1	Eastman	19
4028.V	TGCAGTCCTCGA	ACGAGACTGATT	Vaginal mucus Malawi	Rrcbc37Fbc1	Eastman	19
4029.V	ACCATAGCTCCG	ACGAGACTGATT	Vaginal mucus Malawi	Rrcbc38Fbc1	Eastman	19
8218.V	TCGACATCTCTT	ACGAGACTGATT	Vaginal mucus Malawi	Rrcbc39Fbc1	Eastman	19
4053.V	GAACACTTTGGA	ACGAGACTGATT	Vaginal mucus Malawi	Rrcbc40Fbc1	Eastman	19
3271.V	GAGCCATCTGTA	ACGAGACTGATT	Vaginal mucus Malawi	Rrcbc41Fbc1	Eastman	19
3247.V	TTGGGTACACGT	ACGAGACTGATT	Vaginal mucus Malawi	Rrcbc42Fbc1	Eastman	19
3293.V	AAGGCGCTCCTT	ACGAGACTGATT	Vaginal mucus Malawi	Rrcbc43Fbc1	Eastman	19
5033.V	GCATATGCACTG	GCTGTACGGATT	Vaginal mucus Malawi	Rrcbc32Fbc2	Eastman	19
5048.V	CAACTCCCGTGA	GCTGTACGGATT	Vaginal mucus Malawi	Rrcbc33Fbc2	Eastman	19
5069.V	TTGCGTTAGCAG	GCTGTACGGATT	Vaginal mucus Malawi	Rrcbc34Fbc2	Eastman	19
3257.V	TACGAGCCCTAA	GCTGTACGGATT	Vaginal mucus Malawi	Rrcbc35Fbc2	Eastman	19
3297.V	CACTACGCTAGA	GCTGTACGGATT	Vaginal mucus Malawi	Rrcbc36Fbc2	Eastman	19
3273.V	TGCAGTCCTCGA	GCTGTACGGATT	Vaginal mucus Malawi	Rrcbc37Fbc2	Eastman	19
5088.V	ACCATAGCTCCG	GCTGTACGGATT	Vaginal mucus Malawi	Rrcbc38Fbc2	Eastman	19
3300.V	TCGACATCTCTT	GCTGTACGGATT	Vaginal mucus Malawi	Rrcbc39Fbc2	Eastman	19
4044.V	GAACACTTTGGA	GCTGTACGGATT	Vaginal mucus Malawi	Rrcbc40Fbc2	Eastman	19
8163.V	GAGCCATCTGTA	GCTGTACGGATT	Vaginal mucus Malawi	Rrcbc41Fbc2	Eastman	19
8197.V	TTGGGTACACGT	GCTGTACGGATT	Vaginal mucus Malawi	Rrcbc42Fbc2	Eastman	19
5079.V	AAGGCGCTCCTT	GCTGTACGGATT	Vaginal mucus Malawi	Rrcbc43Fbc2	Eastman	19
8172.V	GCATATGCACTG	ATCACCAGGTGT	Vaginal mucus Malawi	Rrcbc32Fbc3	Eastman	19
8192.V	CAACTCCCGTGA	ATCACCAGGTGT	Vaginal mucus Malawi	Rrcbc33Fbc3	Eastman	19
8136.V	TTGCGTTAGCAG	ATCACCAGGTGT	Vaginal mucus Malawi	Rrcbc34Fbc3	Eastman	19
4048.V	TACGAGCCCTAA	ATCACCAGGTGT	Vaginal mucus Malawi	Rrcbc35Fbc3	Eastman	19
3287.V	CACTACGCTAGA	ATCACCAGGTGT	Vaginal mucus Malawi	Rrcbc36Fbc3	Eastman	19
3299.V	TGCAGTCCTCGA	ATCACCAGGTGT	Vaginal mucus Malawi	Rrcbc37Fbc3	Eastman	19
3307.V	ACCATAGCTCCG	ATCACCAGGTGT	Vaginal mucus Malawi	Rrcbc38Fbc3	Eastman	19
8198.V	TCGACATCTCTT	ATCACCAGGTGT	Vaginal mucus Malawi	Rrcbc39Fbc3	Eastman	19
8216.V	GAACACTTTGGA	ATCACCAGGTGT	Vaginal mucus Malawi	Rrcbc40Fbc3	Eastman	19
4034.V	GAGCCATCTGTA	ATCACCAGGTGT	Vaginal mucus Malawi	Rrcbc41Fbc3	Eastman	19
4052.V	TTGGGTACACGT	ATCACCAGGTGT	Vaginal mucus Malawi	Rrcbc42Fbc3	Eastman	19
4023.V	AAGGCGCTCCTT	ATCACCAGGTGT	Vaginal mucus Malawi	Rrcbc43Fbc3	Eastman	19
4083.V	GCATATGCACTG	TGGTCAACGATA	Vaginal mucus Malawi	Rrcbc32Fbc4	Eastman	19
3316.V	CAACTCCCGTGA	TGGTCAACGATA	Vaginal mucus Malawi	Rrcbc33Fbc4	Eastman	19
4057.V	TTGCGTTAGCAG	TGGTCAACGATA	Vaginal mucus Malawi	Rrcbc34Fbc4	Eastman	19
8174.V	TACGAGCCCTAA	TGGTCAACGATA	Vaginal mucus Malawi	Rrcbc35Fbc4	Eastman	19
5046.V	CACTACGCTAGA	TGGTCAACGATA	Vaginal mucus Malawi	Rrcbc36Fbc4	Eastman	19
8199.V	TGCAGTCCTCGA	TGGTCAACGATA	Vaginal mucus Malawi	Rrcbc37Fbc4	Eastman	19
8241.V	ACCATAGCTCCG	TGGTCAACGATA	Vaginal mucus Malawi	Rrcbc38Fbc4	Eastman	19
8228.V	TCGACATCTCTT	TGGTCAACGATA	Vaginal mucus Malawi	Rrcbc39Fbc4	Eastman	19
3310.V	GAACACTTTGGA	TGGTCAACGATA	Vaginal mucus Malawi	Rrcbc40Fbc4	Eastman	19
5086.V	GAGCCATCTGTA	TGGTCAACGATA	Vaginal mucus Malawi	Rrcbc41Fbc4	Eastman	19
5062.V	TTGGGTACACGT	TGGTCAACGATA	Vaginal mucus Malawi	Rrcbc42Fbc4	Eastman	19
5107.V	AAGGCGCTCCTT	TGGTCAACGATA	Vaginal mucus Malawi	Rrcbc43Fbc4	Eastman	19
5097.V	GCATATGCACTG	ATCGCACAGTAA	Vaginal mucus Malawi	Rrcbc32Fbc5	Eastman	19
8227.V	CAACTCCCGTGA	ATCGCACAGTAA	Vaginal mucus Malawi	Rrcbc33Fbc5	Eastman	19
5076.V	TTGCGTTAGCAG	ATCGCACAGTAA	Vaginal mucus Malawi	Rrcbc34Fbc5	Eastman	19
8235.V	TACGAGCCCTAA	ATCGCACAGTAA	Vaginal mucus Malawi	Rrcbc35Fbc5	Eastman	19
5101.V	CACTACGCTAGA	ATCGCACAGTAA	Vaginal mucus Malawi	Rrcbc36Fbc5	Eastman	19
5061.V	TGCAGTCCTCGA	ATCGCACAGTAA	Vaginal mucus Malawi	Rrcbc37Fbc5	Eastman	19
4098.V	ACCATAGCTCCG	ATCGCACAGTAA	Vaginal mucus Malawi	Rrcbc38Fbc5	Eastman	19
4036.V	TCGACATCTCTT	ATCGCACAGTAA	Vaginal mucus Malawi	Rrcbc39Fbc5	Eastman	19
4040.V	GAACACTTTGGA	ATCGCACAGTAA	Vaginal mucus Malawi	Rrcbc40Fbc5	Eastman	19
4065.V	GAGCCATCTGTA	ATCGCACAGTAA	Vaginal mucus Malawi	Rrcbc41Fbc5	Eastman	19
4058.V	TTGGGTACACGT	ATCGCACAGTAA	Vaginal mucus Malawi	Rrcbc42Fbc5	Eastman	19
8203.V	AAGGCGCTCCTT	ATCGCACAGTAA	Vaginal mucus Malawi	Rrcbc43Fbc5	Eastman	19
5096.V	GCATATGCACTG	GTCGTGTAGCCT	Vaginal mucus Malawi	Rrcbc32Fbc6	Eastman	19
5082.V	CAACTCCCGTGA	GTCGTGTAGCCT	Vaginal mucus Malawi	Rrcbc33Fbc6	Eastman	19
5094.V	TTGCGTTAGCAG	GTCGTGTAGCCT	Vaginal mucus Malawi	Rrcbc34Fbc6	Eastman	19
5109.V	TACGAGCCCTAA	GTCGTGTAGCCT	Vaginal mucus Malawi	Rrcbc35Fbc6	Eastman	19
8234.V	CACTACGCTAGA	GTCGTGTAGCCT	Vaginal mucus Malawi	Rrcbc36Fbc6	Eastman	19
4067.V	TGCAGTCCTCGA	GTCGTGTAGCCT	Vaginal mucus Malawi	Rrcbc37Fbc6	Eastman	19
8242.V	ACCATAGCTCCG	GTCGTGTAGCCT	Vaginal mucus Malawi	Rrcbc38Fbc6	Eastman	19
5083.V	TCGACATCTCTT	GTCGTGTAGCCT	Vaginal mucus Malawi	Rrcbc39Fbc6	Eastman	19
5084.V	GAACACTTTGGA	GTCGTGTAGCCT	Vaginal mucus Malawi	Rrcbc40Fbc6	Eastman	19
3277.V	GAGCCATCTGTA	GTCGTGTAGCCT	Vaginal mucus Malawi	Rrcbc41Fbc6	Eastman	19
3306.1.V	TTGGGTACACGT	GTCGTGTAGCCT	Vaginal mucus Malawi	Rrcbc42Fbc6	Eastman	19
3322.V	AAGGCGCTCCTT	GTCGTGTAGCCT	Vaginal mucus Malawi	Rrcbc43Fbc6	Eastman	19
3301.V	GCATATGCACTG	AGCGGAGGTTAG	Vaginal mucus Malawi	Rrcbc32Fbc7	Eastman	19
3317.V	CAACTCCCGTGA	AGCGGAGGTTAG	Vaginal mucus Malawi	Rrcbc33Fbc7	Eastman	19
3323.V	TTGCGTTAGCAG	AGCGGAGGTTAG	Vaginal mucus Malawi	Rrcbc34Fbc7	Eastman	19
3326.V	TACGAGCCCTAA	AGCGGAGGTTAG	Vaginal mucus Malawi	Rrcbc35Fbc7	Eastman	19
3343.V	CACTACGCTAGA	AGCGGAGGTTAG	Vaginal mucus Malawi	Rrcbc36Fbc7	Eastman	19
3290.V	TGCAGTCCTCGA	AGCGGAGGTTAG	Vaginal mucus Malawi	Rrcbc37Fbc7	Eastman	19
8237.V	ACCATAGCTCCG	AGCGGAGGTTAG	Vaginal mucus Malawi	Rrcbc38Fbc7	Eastman	19
8238.V	TCGACATCTCTT	AGCGGAGGTTAG	Vaginal mucus Malawi	Rrcbc39Fbc7	Eastman	19
3285.V	GAACACTTTGGA	AGCGGAGGTTAG	Vaginal mucus Malawi	Rrcbc40Fbc7	Eastman	19
3304.V	GAGCCATCTGTA	AGCGGAGGTTAG	Vaginal mucus Malawi	Rrcbc41Fbc7	Eastman	19
3327.V	TTGGGTACACGT	AGCGGAGGTTAG	Vaginal mucus Malawi	Rrcbc42Fbc7	Eastman	19
8229.V	AAGGCGCTCCTT	AGCGGAGGTTAG	Vaginal mucus Malawi	Rrcbc43Fbc7	Eastman	19
8204.V	TAATACGGATCG	TCCCTTGTCTCC	Vaginal mucus Malawi	Rrcbc44Fbc0	Eastman	19
8236.V	TCGGAATTAGAC	TCCCTTGTCTCC	Vaginal mucus Malawi	Rrcbc45Fbc0	Eastman	19
8251.V	TGTGAATTCGGA	TCCCTTGTCTCC	Vaginal mucus Malawi	Rrcbc46Fbc0	Eastman	19
8226.V	CATTCGTGGCGT	TCCCTTGTCTCC	Vaginal mucus Malawi	Rrcbc47Fbc0	Eastman	19
3303.V	TACTACGTGGCC	TCCCTTGTCTCC	Vaginal mucus Malawi	Rrcbc48Fbc0	Eastman	19
5073.V	GGCCAGTTCCTA	TCCCTTGTCTCC	Vaginal mucus Malawi	Rrcbc49Fbc0	Eastman	19
5081.V	GATGTTCGCTAG	TCCCTTGTCTCC	Vaginal mucus Malawi	Rrcbc50Fbc0	Eastman	19
5118.V	CTATCTCCTGTC	TCCCTTGTCTCC	Vaginal mucus Malawi	Rrcbc51Fbc0	Eastman	19
5085.V	ACTCACAGGAAT	TCCCTTGTCTCC	Vaginal mucus Malawi	Rrcbc52Fbc0	Eastman	19
5112.V	ATGATGAGCCTC	TCCCTTGTCTCC	Vaginal mucus Malawi	Rrcbc53Fbc0	Eastman	19
5128.V	GTCGACAGAGGA	TCCCTTGTCTCC	Vaginal mucus Malawi	Rrcbc54Fbc0	Eastman	19
8211.V	TGTCGCAAATAG	TCCCTTGTCTCC	Vaginal mucus Malawi	Rrcbc55Fbc0	Eastman	19
8213.V	TAATACGGATCG	ACGAGACTGATT	Vaginal mucus Malawi	Rrcbc44Fbc1	Eastman	19
5108.V	TCGGAATTAGAC	ACGAGACTGATT	Vaginal mucus Malawi	Rrcbc45Fbc1	Eastman	19
5071.V	TGTGAATTCGGA	ACGAGACTGATT	Vaginal mucus Malawi	Rrcbc46Fbc1	Eastman	19
4037.V	CATTCGTGGCGT	ACGAGACTGATT	Vaginal mucus Malawi	Rrcbc47Fbc1	Eastman	19
4062.V	TACTACGTGGCC	ACGAGACTGATT	Vaginal mucus Malawi	Rrcbc48Fbc1	Eastman	19
4071.V	GGCCAGTTCCTA	ACGAGACTGATT	Vaginal mucus Malawi	Rrcbc49Fbc1	Eastman	19
4093.V	GATGTTCGCTAG	ACGAGACTGATT	Vaginal mucus Malawi	Rrcbc50Fbc1	Eastman	19
4063.V	CTATCTCCTGTC	ACGAGACTGATT	Vaginal mucus Malawi	Rrcbc51Fbc1	Eastman	19
4049.V	ACTCACAGGAAT	ACGAGACTGATT	Vaginal mucus Malawi	Rrcbc52Fbc1	Eastman	19
8249.V	ATGATGAGCCTC	ACGAGACTGATT	Vaginal mucus Malawi	Rrcbc53Fbc1	Eastman	19
8178.V	GTCGACAGAGGA	ACGAGACTGATT	Vaginal mucus Malawi	Rrcbc54Fbc1	Eastman	19
3350.V	TGTCGCAAATAG	ACGAGACTGATT	Vaginal mucus Malawi	Rrcbc55Fbc1	Eastman	19
8208.V	TAATACGGATCG	GCTGTACGGATT	Vaginal mucus Malawi	Rrcbc44Fbc2	Eastman	19
3311.V	TCGGAATTAGAC	GCTGTACGGATT	Vaginal mucus Malawi	Rrcbc45Fbc2	Eastman	19
3321.V	TGTGAATTCGGA	GCTGTACGGATT	Vaginal mucus Malawi	Rrcbc46Fbc2	Eastman	19
3335.V	CATTCGTGGCGT	GCTGTACGGATT	Vaginal mucus Malawi	Rrcbc47Fbc2	Eastman	19
3284.V	TACTACGTGGCC	GCTGTACGGATT	Vaginal mucus Malawi	Rrcbc48Fbc2	Eastman	19
8225.V	GGCCAGTTCCTA	GCTGTACGGATT	Vaginal mucus Malawi	Rrcbc49Fbc2	Eastman	19
3312.V	GATGTTCGCTAG	GCTGTACGGATT	Vaginal mucus Malawi	Rrcbc50Fbc2	Eastman	19
3309.V	CTATCTCCTGTC	GCTGTACGGATT	Vaginal mucus Malawi	Rrcbc51Fbc2	Eastman	19
8260.V	ACTCACAGGAAT	GCTGTACGGATT	Vaginal mucus Malawi	Rrcbc52Fbc2	Eastman	19
5092.V	ATGATGAGCCTC	GCTGTACGGATT	Vaginal mucus Malawi	Rrcbc53Fbc2	Eastman	19
3361.V	GTCGACAGAGGA	GCTGTACGGATT	Vaginal mucus Malawi	Rrcbc54Fbc2	Eastman	19
4116.V	TGTCGCAAATAG	GCTGTACGGATT	Vaginal mucus Malawi	Rrcbc55Fbc2	Eastman	19
4072.V	TAATACGGATCG	ATCACCAGGTGT	Vaginal mucus Malawi	Rrcbc44Fbc3	Eastman	19
4047.V	TCGGAATTAGAC	ATCACCAGGTGT	Vaginal mucus Malawi	Rrcbc45Fbc3	Eastman	19
4064.V	TGTGAATTCGGA	ATCACCAGGTGT	Vaginal mucus Malawi	Rrcbc46Fbc3	Eastman	19
8253.V	CATTCGTGGCGT	ATCACCAGGTGT	Vaginal mucus Malawi	Rrcbc47Fbc3	Eastman	19
8231.V	TACTACGTGGCC	ATCACCAGGTGT	Vaginal mucus Malawi	Rrcbc48Fbc3	Eastman	19
8194.V	GGCCAGTTCCTA	ATCACCAGGTGT	Vaginal mucus Malawi	Rrcbc49Fbc3	Eastman	19
4100.V	GATGTTCGCTAG	ATCACCAGGTGT	Vaginal mucus Malawi	Rrcbc50Fbc3	Eastman	19
4086.V	CTATCTCCTGTC	ATCACCAGGTGT	Vaginal mucus Malawi	Rrcbc51Fbc3	Eastman	19
4091.V	ACTCACAGGAAT	ATCACCAGGTGT	Vaginal mucus Malawi	Rrcbc52Fbc3	Eastman	19
4090.V	ATGATGAGCCTC	ATCACCAGGTGT	Vaginal mucus Malawi	Rrcbc53Fbc3	Eastman	19
3315.V	GTCGACAGAGGA	ATCACCAGGTGT	Vaginal mucus Malawi	Rrcbc54Fbc3	Eastman	19
5095.V	TGTCGCAAATAG	ATCACCAGGTGT	Vaginal mucus Malawi	Rrcbc55Fbc3	Eastman	19
8222.V	TAATACGGATCG	TGGTCAACGATA	Vaginal mucus Malawi	Rrcbc44Fbc4	Eastman	19
5099.V	TCGGAATTAGAC	TGGTCAACGATA	Vaginal mucus Malawi	Rrcbc45Fbc4	Eastman	19
5141.V	TGTGAATTCGGA	TGGTCAACGATA	Vaginal mucus Malawi	Rrcbc46Fbc4	Eastman	19
5139.V	CATTCGTGGCGT	TGGTCAACGATA	Vaginal mucus Malawi	Rrcbc47Fbc4	Eastman	19
3325.V	TACTACGTGGCC	TGGTCAACGATA	Vaginal mucus Malawi	Rrcbc48Fbc4	Eastman	19
3269.V	GGCCAGTTCCTA	TGGTCAACGATA	Vaginal mucus Malawi	Rrcbc49Fbc4	Eastman	19
3272.V	GATGTTCGCTAG	TGGTCAACGATA	Vaginal mucus Malawi	Rrcbc50Fbc4	Eastman	19
3336.V	CTATCTCCTGTC	TGGTCAACGATA	Vaginal mucus Malawi	Rrcbc51Fbc4	Eastman	19
3313.V	ACTCACAGGAAT	TGGTCAACGATA	Vaginal mucus Malawi	Rrcbc52Fbc4	Eastman	19
8254.V	ATGATGAGCCTC	TGGTCAACGATA	Vaginal mucus Malawi	Rrcbc53Fbc4	Eastman	19
8247.V	GTCGACAGAGGA	TGGTCAACGATA	Vaginal mucus Malawi	Rrcbc54Fbc4	Eastman	19
8252.V	TGTCGCAAATAG	TGGTCAACGATA	Vaginal mucus Malawi	Rrcbc55Fbc4	Eastman	19
4068.V	TAATACGGATCG	ATCGCACAGTAA	Vaginal mucus Malawi	Rrcbc44Fbc5	Eastman	19
4059.V	TCGGAATTAGAC	ATCGCACAGTAA	Vaginal mucus Malawi	Rrcbc45Fbc5	Eastman	19
4089.V	TGTGAATTCGGA	ATCGCACAGTAA	Vaginal mucus Malawi	Rrcbc46Fbc5	Eastman	19
4076.V	CATTCGTGGCGT	ATCGCACAGTAA	Vaginal mucus Malawi	Rrcbc47Fbc5	Eastman	19
8115.V	TACTACGTGGCC	ATCGCACAGTAA	Vaginal mucus Malawi	Rrcbc48Fbc5	Eastman	19
3186.V	GGCCAGTTCCTA	ATCGCACAGTAA	Vaginal mucus Malawi	Rrcbc49Fbc5	Eastman	19
3328.V	GATGTTCGCTAG	ATCGCACAGTAA	Vaginal mucus Malawi	Rrcbc50Fbc5	Eastman	19
3345.V	CTATCTCCTGTC	ATCGCACAGTAA	Vaginal mucus Malawi	Rrcbc51Fbc5	Eastman	19
3374.V	ACTCACAGGAAT	ATCGCACAGTAA	Vaginal mucus Malawi	Rrcbc52Fbc5	Eastman	19
8308.V	ATGATGAGCCTC	ATCGCACAGTAA	Vaginal mucus Malawi	Rrcbc53Fbc5	Eastman	19
3332.V	GTCGACAGAGGA	ATCGCACAGTAA	Vaginal mucus Malawi	Rrcbc54Fbc5	Eastman	19
3314.V	TGTCGCAAATAG	ATCGCACAGTAA	Vaginal mucus Malawi	Rrcbc55Fbc5	Eastman	19
4073.V	TAATACGGATCG	GTCGTGTAGCCT	Vaginal mucus Malawi	Rrcbc44Fbc6	Eastman	19
8271.V	TCGGAATTAGAC	GTCGTGTAGCCT	Vaginal mucus Malawi	Rrcbc45Fbc6	Eastman	19
4070.V	TGTGAATTCGGA	GTCGTGTAGCCT	Vaginal mucus Malawi	Rrcbc46Fbc6	Eastman	19
4081.V	CATTCGTGGCGT	GTCGTGTAGCCT	Vaginal mucus Malawi	Rrcbc47Fbc6	Eastman	19
4061.V	TACTACGTGGCC	GTCGTGTAGCCT	Vaginal mucus Malawi	Rrcbc48Fbc6	Eastman	19
3298.V	GGCCAGTTCCTA	GTCGTGTAGCCT	Vaginal mucus Malawi	Rrcbc49Fbc6	Eastman	19
3459.V	GATGTTCGCTAG	GTCGTGTAGCCT	Vaginal mucus Malawi	Rrcbc50Fbc6	Eastman	19
5100.V	CTATCTCCTGTC	GTCGTGTAGCCT	Vaginal mucus Malawi	Rrcbc51Fbc6	Eastman	19
5126.V	ACTCACAGGAAT	GTCGTGTAGCCT	Vaginal mucus Malawi	Rrcbc52Fbc6	Eastman	19
3319.V	ATGATGAGCCTC	GTCGTGTAGCCT	Vaginal mucus Malawi	Rrcbc53Fbc6	Eastman	19
4055.V	GTCGACAGAGGA	GTCGTGTAGCCT	Vaginal mucus Malawi	Rrcbc54Fbc6	Eastman	19
5125.V	TGTCGCAAATAG	GTCGTGTAGCCT	Vaginal mucus Malawi	Rrcbc55Fbc6	Eastman	19
5106.V	TAATACGGATCG	AGCGGAGGTTAG	Vaginal mucus Malawi	Rrcbc44Fbc7	Eastman	19
5087.V	TCGGAATTAGAC	AGCGGAGGTTAG	Vaginal mucus Malawi	Rrcbc45Fbc7	Eastman	19
5114.V	TGTGAATTCGGA	AGCGGAGGTTAG	Vaginal mucus Malawi	Rrcbc46Fbc7	Eastman	19
8245.V	CATTCGTGGCGT	AGCGGAGGTTAG	Vaginal mucus Malawi	Rrcbc47Fbc7	Eastman	19
8233.V	TACTACGTGGCC	AGCGGAGGTTAG	Vaginal mucus Malawi	Rrcbc48Fbc7	Eastman	19
8255.V	GGCCAGTTCCTA	AGCGGAGGTTAG	Vaginal mucus Malawi	Rrcbc49Fbc7	Eastman	19
3352.V	GATGTTCGCTAG	AGCGGAGGTTAG	Vaginal mucus Malawi	Rrcbc50Fbc7	Eastman	19
3353.V	CTATCTCCTGTC	AGCGGAGGTTAG	Vaginal mucus Malawi	Rrcbc51Fbc7	Eastman	19
4104.V	ACTCACAGGAAT	AGCGGAGGTTAG	Vaginal mucus Malawi	Rrcbc52Fbc7	Eastman	19
4088.V	ATGATGAGCCTC	AGCGGAGGTTAG	Vaginal mucus Malawi	Rrcbc53Fbc7	Eastman	19
4099.V	GTCGACAGAGGA	AGCGGAGGTTAG	Vaginal mucus Malawi	Rrcbc54Fbc7	Eastman	19
3355.V	TGTCGCAAATAG	AGCGGAGGTTAG	Vaginal mucus Malawi	Rrcbc55Fbc7	Eastman	19
3348.V	GCATATGCACTG	ATCCTTTGGTTC	Vaginal mucus Malawi	Rrcbc32Fbc8	Eastman	19
8305.V	CAACTCCCGTGA	ATCCTTTGGTTC	Vaginal mucus Malawi	Rrcbc33Fbc8	Eastman	19
8205.V	TTGCGTTAGCAG	ATCCTTTGGTTC	Vaginal mucus Malawi	Rrcbc34Fbc8	Eastman	19
8160.V	TACGAGCCCTAA	ATCCTTTGGTTC	Vaginal mucus Malawi	Rrcbc35Fbc8	Eastman	19
4066.V	CACTACGCTAGA	ATCCTTTGGTTC	Vaginal mucus Malawi	Rrcbc36Fbc8	Eastman	19
5102.V	TGCAGTCCTCGA	ATCCTTTGGTTC	Vaginal mucus Malawi	Rrcbc37Fbc8	Eastman	19
5133.V	ACCATAGCTCCG	ATCCTTTGGTTC	Vaginal mucus Malawi	Rrcbc38Fbc8	Eastman	19
5137.V	TCGACATCTCTT	ATCCTTTGGTTC	Vaginal mucus Malawi	Rrcbc39Fbc8	Eastman	19
5138.V	GAACACTTTGGA	ATCCTTTGGTTC	Vaginal mucus Malawi	Rrcbc40Fbc8	Eastman	19
4085.V	GAGCCATCTGTA	ATCCTTTGGTTC	Vaginal mucus Malawi	Rrcbc41Fbc8	Eastman	19
3360.V	TTGGGTACACGT	ATCCTTTGGTTC	Vaginal mucus Malawi	Rrcbc42Fbc8	Eastman	19
3305.V	AAGGCGCTCCTT	ATCCTTTGGTTC	Vaginal mucus Malawi	Rrcbc43Fbc8	Eastman	19
4079.V	GCATATGCACTG	TACAGCGCATAC	Vaginal mucus Malawi	Rrcbc32Fbc9	Eastman	19
8275.V	CAACTCCCGTGA	TACAGCGCATAC	Vaginal mucus Malawi	Rrcbc33Fbc9	Eastman	19
8243.V	TTGCGTTAGCAG	TACAGCGCATAC	Vaginal mucus Malawi	Rrcbc34Fbc9	Eastman	19
3320.V	TACGAGCCCTAA	TACAGCGCATAC	Vaginal mucus Malawi	Rrcbc35Fbc9	Eastman	19
3329.V	CACTACGCTAGA	TACAGCGCATAC	Vaginal mucus Malawi	Rrcbc36Fbc9	Eastman	19
3354.V	TGCAGTCCTCGA	TACAGCGCATAC	Vaginal mucus Malawi	Rrcbc37Fbc9	Eastman	19
3364.V	ACCATAGCTCCG	TACAGCGCATAC	Vaginal mucus Malawi	Rrcbc38Fbc9	Eastman	19
8244.V	TCGACATCTCTT	TACAGCGCATAC	Vaginal mucus Malawi	Rrcbc39Fbc9	Eastman	19
4087.V	GAACACTTTGGA	TACAGCGCATAC	Vaginal mucus Malawi	Rrcbc40Fbc9	Eastman	19
3349.V	GAGCCATCTGTA	TACAGCGCATAC	Vaginal mucus Malawi	Rrcbc41Fbc9	Eastman	19
3358.V	TTGGGTACACGT	TACAGCGCATAC	Vaginal mucus Malawi	Rrcbc42Fbc9	Eastman	19
8170.V	AAGGCGCTCCTT	TACAGCGCATAC	Vaginal mucus Malawi	Rrcbc43Fbc9	Eastman	19
8230.V	GCATATGCACTG	ACCGGTATGTAC	Vaginal mucus Malawi	Rrcbc32Fbc10	Eastman	19
4096.V	CAACTCCCGTGA	ACCGGTATGTAC	Vaginal mucus Malawi	Rrcbc33Fbc10	Eastman	19
4084.V	TTGCGTTAGCAG	ACCGGTATGTAC	Vaginal mucus Malawi	Rrcbc34Fbc10	Eastman	19
3370.V	TACGAGCCCTAA	ACCGGTATGTAC	Vaginal mucus Malawi	Rrcbc35Fbc10	Eastman	19
3366.V	CACTACGCTAGA	ACCGGTATGTAC	Vaginal mucus Malawi	Rrcbc36Fbc10	Eastman	19
3330.V	TGCAGTCCTCGA	ACCGGTATGTAC	Vaginal mucus Malawi	Rrcbc37Fbc10	Eastman	19
3362.V	ACCATAGCTCCG	ACCGGTATGTAC	Vaginal mucus Malawi	Rrcbc38Fbc10	Eastman	19
3331.V	TCGACATCTCTT	ACCGGTATGTAC	Vaginal mucus Malawi	Rrcbc39Fbc10	Eastman	19
4101.V	GAACACTTTGGA	ACCGGTATGTAC	Vaginal mucus Malawi	Rrcbc40Fbc10	Eastman	19
4074.V	GAGCCATCTGTA	ACCGGTATGTAC	Vaginal mucus Malawi	Rrcbc41Fbc10	Eastman	19
5143.V	TTGGGTACACGT	ACCGGTATGTAC	Vaginal mucus Malawi	Rrcbc42Fbc10	Eastman	19
5124.V	AAGGCGCTCCTT	ACCGGTATGTAC	Vaginal mucus Malawi	Rrcbc43Fbc10	Eastman	19
5093.V	GCATATGCACTG	AATTGTGTCGGA	Vaginal mucus Malawi	Rrcbc32Fbc11	Eastman	19
4103.V	CAACTCCCGTGA	AATTGTGTCGGA	Vaginal mucus Malawi	Rrcbc33Fbc11	Eastman	19
8268.V	TTGCGTTAGCAG	AATTGTGTCGGA	Vaginal mucus Malawi	Rrcbc34Fbc11	Eastman	19
3289.V	TACGAGCCCTAA	AATTGTGTCGGA	Vaginal mucus Malawi	Rrcbc35Fbc11	Eastman	19
3351.V	CACTACGCTAGA	AATTGTGTCGGA	Vaginal mucus Malawi	Rrcbc36Fbc11	Eastman	19
3288.V	TGCAGTCCTCGA	AATTGTGTCGGA	Vaginal mucus Malawi	Rrcbc37Fbc11	Eastman	19
5116.V	ACCATAGCTCCG	AATTGTGTCGGA	Vaginal mucus Malawi	Rrcbc38Fbc11	Eastman	19
3296.V	TCGACATCTCTT	AATTGTGTCGGA	Vaginal mucus Malawi	Rrcbc39Fbc11	Eastman	19
4080.V	GAACACTTTGGA	AATTGTGTCGGA	Vaginal mucus Malawi	Rrcbc40Fbc11	Eastman	19
4110.V	GAGCCATCTGTA	AATTGTGTCGGA	Vaginal mucus Malawi	Rrcbc41Fbc11	Eastman	19
8281.V	TTGGGTACACGT	AATTGTGTCGGA	Vaginal mucus Malawi	Rrcbc42Fbc11	Eastman	19
5131.V	AAGGCGCTCCTT	AATTGTGTCGGA	Vaginal mucus Malawi	Rrcbc43Fbc11	Eastman	19
5105.V	GCATATGCACTG	TGCATACACTGG	Vaginal mucus Malawi	Rrcbc32Fbc12	Eastman	19
8259.V	CAACTCCCGTGA	TGCATACACTGG	Vaginal mucus Malawi	Rrcbc33Fbc12	Eastman	19
8196.V	TTGCGTTAGCAG	TGCATACACTGG	Vaginal mucus Malawi	Rrcbc34Fbc12	Eastman	19
3334.V	TACGAGCCCTAA	TGCATACACTGG	Vaginal mucus Malawi	Rrcbc35Fbc12	Eastman	19
3379.V	CACTACGCTAGA	TGCATACACTGG	Vaginal mucus Malawi	Rrcbc36Fbc12	Eastman	19
5117.V	TGCAGTCCTCGA	TGCATACACTGG	Vaginal mucus Malawi	Rrcbc37Fbc12	Eastman	19
5157.V	ACCATAGCTCCG	TGCATACACTGG	Vaginal mucus Malawi	Rrcbc38Fbc12	Eastman	19
3324.V	TCGACATCTCTT	TGCATACACTGG	Vaginal mucus Malawi	Rrcbc39Fbc12	Eastman	19
5134.V	GAACACTTTGGA	TGCATACACTGG	Vaginal mucus Malawi	Rrcbc40Fbc12	Eastman	19
5122.V	GAGCCATCTGTA	TGCATACACTGG	Vaginal mucus Malawi	Rrcbc41Fbc12	Eastman	19
5123.V	TTGGGTACACGT	TGCATACACTGG	Vaginal mucus Malawi	Rrcbc42Fbc12	Eastman	19
5132.V	AAGGCGCTCCTT	TGCATACACTGG	Vaginal mucus Malawi	Rrcbc43Fbc12	Eastman	19
4105.V	GCATATGCACTG	AGTCGAACGAGG	Vaginal mucus Malawi	Rrcbc32Fbc13	Eastman	19
4129.V	CAACTCCCGTGA	AGTCGAACGAGG	Vaginal mucus Malawi	Rrcbc33Fbc13	Eastman	19
4125.V	TTGCGTTAGCAG	AGTCGAACGAGG	Vaginal mucus Malawi	Rrcbc34Fbc13	Eastman	19
4060.V	TACGAGCCCTAA	AGTCGAACGAGG	Vaginal mucus Malawi	Rrcbc35Fbc13	Eastman	19
8317.V	CACTACGCTAGA	AGTCGAACGAGG	Vaginal mucus Malawi	Rrcbc36Fbc13	Eastman	19
8248.V	TGCAGTCCTCGA	AGTCGAACGAGG	Vaginal mucus Malawi	Rrcbc37Fbc13	Eastman	19
8272.V	ACCATAGCTCCG	AGTCGAACGAGG	Vaginal mucus Malawi	Rrcbc38Fbc13	Eastman	19
8267.V	TCGACATCTCTT	AGTCGAACGAGG	Vaginal mucus Malawi	Rrcbc39Fbc13	Eastman	19
5119.V	GAACACTTTGGA	AGTCGAACGAGG	Vaginal mucus Malawi	Rrcbc40Fbc13	Eastman	19
5135.V	GAGCCATCTGTA	AGTCGAACGAGG	Vaginal mucus Malawi	Rrcbc41Fbc13	Eastman	19
4094.V	TTGGGTACACGT	AGTCGAACGAGG	Vaginal mucus Malawi	Rrcbc42Fbc13	Eastman	19
4115.V	AAGGCGCTCCTT	AGTCGAACGAGG	Vaginal mucus Malawi	Rrcbc43Fbc13	Eastman	19
8262.V	GCATATGCACTG	ACCAGTGACTCA	Vaginal mucus Malawi	Rrcbc32Fbc14	Eastman	19
8298.V	CAACTCCCGTGA	ACCAGTGACTCA	Vaginal mucus Malawi	Rrcbc33Fbc14	Eastman	19
5148.V	TTGCGTTAGCAG	ACCAGTGACTCA	Vaginal mucus Malawi	Rrcbc34Fbc14	Eastman	19
4117.V	TACGAGCCCTAA	ACCAGTGACTCA	Vaginal mucus Malawi	Rrcbc35Fbc14	Eastman	19
4124.V	CACTACGCTAGA	ACCAGTGACTCA	Vaginal mucus Malawi	Rrcbc36Fbc14	Eastman	19
8269.V	TGCAGTCCTCGA	ACCAGTGACTCA	Vaginal mucus Malawi	Rrcbc37Fbc14	Eastman	19
8297.V	ACCATAGCTCCG	ACCAGTGACTCA	Vaginal mucus Malawi	Rrcbc38Fbc14	Eastman	19
8279.V	TCGACATCTCTT	ACCAGTGACTCA	Vaginal mucus Malawi	Rrcbc39Fbc14	Eastman	19
8321.V	GAACACTTTGGA	ACCAGTGACTCA	Vaginal mucus Malawi	Rrcbc40Fbc14	Eastman	19
3344.V	GAGCCATCTGTA	ACCAGTGACTCA	Vaginal mucus Malawi	Rrcbc41Fbc14	Eastman	19
4119.V	TTGGGTACACGT	ACCAGTGACTCA	Vaginal mucus Malawi	Rrcbc42Fbc14	Eastman	19
3342.V	AAGGCGCTCCTT	ACCAGTGACTCA	Vaginal mucus Malawi	Rrcbc43Fbc14	Eastman	19
4111.V	GCATATGCACTG	GAATACCAAGTC	Vaginal mucus Malawi	Rrcbc32Fbc15	Eastman	19
4082.V	CAACTCCCGTGA	GAATACCAAGTC	Vaginal mucus Malawi	Rrcbc33Fbc15	Eastman	19
8189.V	TTGCGTTAGCAG	GAATACCAAGTC	Vaginal mucus Malawi	Rrcbc34Fbc15	Eastman	19
8188.V	TACGAGCCCTAA	GAATACCAAGTC	Vaginal mucus Malawi	Rrcbc35Fbc15	Eastman	19
8256.V	CACTACGCTAGA	GAATACCAAGTC	Vaginal mucus Malawi	Rrcbc36Fbc15	Eastman	19
3371.V	TGCAGTCCTCGA	GAATACCAAGTC	Vaginal mucus Malawi	Rrcbc37Fbc15	Eastman	19
3347.V	ACCATAGCTCCG	GAATACCAAGTC	Vaginal mucus Malawi	Rrcbc38Fbc15	Eastman	19
3382.V	TCGACATCTCTT	GAATACCAAGTC	Vaginal mucus Malawi	Rrcbc39Fbc15	Eastman	19
8300.V	GAACACTTTGGA	GAATACCAAGTC	Vaginal mucus Malawi	Rrcbc40Fbc15	Eastman	19
4106.V	GAGCCATCTGTA	GAATACCAAGTC	Vaginal mucus Malawi	Rrcbc41Fbc15	Eastman	19
8312.V	TTGGGTACACGT	GAATACCAAGTC	Vaginal mucus Malawi	Rrcbc42Fbc15	Eastman	19
8303.V	AAGGCGCTCCTT	GAATACCAAGTC	Vaginal mucus Malawi	Rrcbc43Fbc15	Eastman	19
3375.V	TAATACGGATCG	ATCCTTTGGTTC	Vaginal mucus Malawi	Rrcbc44Fbc8	Eastman	19
4107.V	TCGGAATTAGAC	ATCCTTTGGTTC	Vaginal mucus Malawi	Rrcbc45Fbc8	Eastman	19
4109.V	TGTGAATTCGGA	ATCCTTTGGTTC	Vaginal mucus Malawi	Rrcbc46Fbc8	Eastman	19
4123.V	CATTCGTGGCGT	ATCCTTTGGTTC	Vaginal mucus Malawi	Rrcbc47Fbc8	Eastman	19
5147.V	TACTACGTGGCC	ATCCTTTGGTTC	Vaginal mucus Malawi	Rrcbc48Fbc8	Eastman	19
5121.V	GGCCAGTTCCTA	ATCCTTTGGTTC	Vaginal mucus Malawi	Rrcbc49Fbc8	Eastman	19
5136.1.V	GATGTTCGCTAG	ATCCTTTGGTTC	Vaginal mucus Malawi	Rrcbc50Fbc8	Eastman	19
4121.V	CTATCTCCTGTC	ATCCTTTGGTTC	Vaginal mucus Malawi	Rrcbc51Fbc8	Eastman	19
3367.V	ACTCACAGGAAT	ATCCTTTGGTTC	Vaginal mucus Malawi	Rrcbc52Fbc8	Eastman	19
3404.V	ATGATGAGCCTC	ATCCTTTGGTTC	Vaginal mucus Malawi	Rrcbc53Fbc8	Eastman	19
3368.V	GTCGACAGAGGA	ATCCTTTGGTTC	Vaginal mucus Malawi	Rrcbc54Fbc8	Eastman	19
4095.V	TGTCGCAAATAG	ATCCTTTGGTTC	Vaginal mucus Malawi	Rrcbc55Fbc8	Eastman	19
4127.V	TAATACGGATCG	TACAGCGCATAC	Vaginal mucus Malawi	Rrcbc44Fbc9	Eastman	19
4138.V	TCGGAATTAGAC	TACAGCGCATAC	Vaginal mucus Malawi	Rrcbc45Fbc9	Eastman	19
3402.V	TGTGAATTCGGA	TACAGCGCATAC	Vaginal mucus Malawi	Rrcbc46Fbc9	Eastman	19
3346.1.V	CATTCGTGGCGT	TACAGCGCATAC	Vaginal mucus Malawi	Rrcbc47Fbc9	Eastman	19
8273.V	TACTACGTGGCC	TACAGCGCATAC	Vaginal mucus Malawi	Rrcbc48Fbc9	Eastman	19
5152.V	GGCCAGTTCCTA	TACAGCGCATAC	Vaginal mucus Malawi	Rrcbc49Fbc9	Eastman	19
5164.V	GATGTTCGCTAG	TACAGCGCATAC	Vaginal mucus Malawi	Rrcbc50Fbc9	Eastman	19
5154.V	CTATCTCCTGTC	TACAGCGCATAC	Vaginal mucus Malawi	Rrcbc51Fbc9	Eastman	19
5175.V	ACTCACAGGAAT	TACAGCGCATAC	Vaginal mucus Malawi	Rrcbc52Fbc9	Eastman	19
3372.V	ATGATGAGCCTC	TACAGCGCATAC	Vaginal mucus Malawi	Rrcbc53Fbc9	Eastman	19
8294.V	GTCGACAGAGGA	TACAGCGCATAC	Vaginal mucus Malawi	Rrcbc54Fbc9	Eastman	19
8264.V	TGTCGCAAATAG	TACAGCGCATAC	Vaginal mucus Malawi	Rrcbc55Fbc9	Eastman	19
3380.V	TAATACGGATCG	ACCGGTATGTAC	Vaginal mucus Malawi	Rrcbc44Fbc10	Eastman	19
5127.V	TCGGAATTAGAC	ACCGGTATGTAC	Vaginal mucus Malawi	Rrcbc45Fbc10	Eastman	19
5149.V	TGTGAATTCGGA	ACCGGTATGTAC	Vaginal mucus Malawi	Rrcbc46Fbc10	Eastman	19
5153.V	CATTCGTGGCGT	ACCGGTATGTAC	Vaginal mucus Malawi	Rrcbc47Fbc10	Eastman	19
5144.V	TACTACGTGGCC	ACCGGTATGTAC	Vaginal mucus Malawi	Rrcbc48Fbc10	Eastman	19
5172.V	GGCCAGTTCCTA	ACCGGTATGTAC	Vaginal mucus Malawi	Rrcbc49Fbc10	Eastman	19
5090.V	GATGTTCGCTAG	ACCGGTATGTAC	Vaginal mucus Malawi	Rrcbc50Fbc10	Eastman	19
5056.V	CTATCTCCTGTC	ACCGGTATGTAC	Vaginal mucus Malawi	Rrcbc51Fbc10	Eastman	19
8342.V	ACTCACAGGAAT	ACCGGTATGTAC	Vaginal mucus Malawi	Rrcbc52Fbc10	Eastman	19
8293.V	ATGATGAGCCTC	ACCGGTATGTAC	Vaginal mucus Malawi	Rrcbc53Fbc10	Eastman	19
5005.V	GTCGACAGAGGA	ACCGGTATGTAC	Vaginal mucus Malawi	Rrcbc54Fbc10	Eastman	19
5142.V	TGTCGCAAATAG	ACCGGTATGTAC	Vaginal mucus Malawi	Rrcbc55Fbc10	Eastman	19
8263.V	TAATACGGATCG	AATTGTGTCGGA	Vaginal mucus Malawi	Rrcbc44Fbc11	Eastman	19
8287.V	TCGGAATTAGAC	AATTGTGTCGGA	Vaginal mucus Malawi	Rrcbc45Fbc11	Eastman	19
5159.V	TGTGAATTCGGA	AATTGTGTCGGA	Vaginal mucus Malawi	Rrcbc46Fbc11	Eastman	19
5158.V	CATTCGTGGCGT	AATTGTGTCGGA	Vaginal mucus Malawi	Rrcbc47Fbc11	Eastman	19
3383.V	TACTACGTGGCC	AATTGTGTCGGA	Vaginal mucus Malawi	Rrcbc48Fbc11	Eastman	19
3386.V	GGCCAGTTCCTA	AATTGTGTCGGA	Vaginal mucus Malawi	Rrcbc49Fbc11	Eastman	19
4108.V	GATGTTCGCTAG	AATTGTGTCGGA	Vaginal mucus Malawi	Rrcbc50Fbc11	Eastman	19
4134.V	CTATCTCCTGTC	AATTGTGTCGGA	Vaginal mucus Malawi	Rrcbc51Fbc11	Eastman	19
4114.V	ACTCACAGGAAT	AATTGTGTCGGA	Vaginal mucus Malawi	Rrcbc52Fbc11	Eastman	19
8292.V	ATGATGAGCCTC	AATTGTGTCGGA	Vaginal mucus Malawi	Rrcbc53Fbc11	Eastman	19
4118.V	GTCGACAGAGGA	AATTGTGTCGGA	Vaginal mucus Malawi	Rrcbc54Fbc11	Eastman	19
4120.V	TGTCGCAAATAG	AATTGTGTCGGA	Vaginal mucus Malawi	Rrcbc55Fbc11	Eastman	19
8257.V	TAATACGGATCG	TGCATACACTGG	Vaginal mucus Malawi	Rrcbc44Fbc12	Eastman	19
5098.V	TCGGAATTAGAC	TGCATACACTGG	Vaginal mucus Malawi	Rrcbc45Fbc12	Eastman	19
5140.V	TGTGAATTCGGA	TGCATACACTGG	Vaginal mucus Malawi	Rrcbc46Fbc12	Eastman	19
5150.V	CATTCGTGGCGT	TGCATACACTGG	Vaginal mucus Malawi	Rrcbc47Fbc12	Eastman	19
4149.V	TACTACGTGGCC	TGCATACACTGG	Vaginal mucus Malawi	Rrcbc48Fbc12	Eastman	19
4126.V	GGCCAGTTCCTA	TGCATACACTGG	Vaginal mucus Malawi	Rrcbc49Fbc12	Eastman	19
8278.V	GATGTTCGCTAG	TGCATACACTGG	Vaginal mucus Malawi	Rrcbc50Fbc12	Eastman	19
8274.V	CTATCTCCTGTC	TGCATACACTGG	Vaginal mucus Malawi	Rrcbc51Fbc12	Eastman	19
3340.V	ACTCACAGGAAT	TGCATACACTGG	Vaginal mucus Malawi	Rrcbc52Fbc12	Eastman	19
3363.V	ATGATGAGCCTC	TGCATACACTGG	Vaginal mucus Malawi	Rrcbc53Fbc12	Eastman	19
3378.V	GTCGACAGAGGA	TGCATACACTGG	Vaginal mucus Malawi	Rrcbc54Fbc12	Eastman	19
3412.V	TGTCGCAAATAG	TGCATACACTGG	Vaginal mucus Malawi	Rrcbc55Fbc12	Eastman	19
8351.V	TAATACGGATCG	AGTCGAACGAGG	Vaginal mucus Malawi	Rrcbc44Fbc13	Eastman	19
8295.V	TCGGAATTAGAC	AGTCGAACGAGG	Vaginal mucus Malawi	Rrcbc45Fbc13	Eastman	19
8284.V	TGTGAATTCGGA	AGTCGAACGAGG	Vaginal mucus Malawi	Rrcbc46Fbc13	Eastman	19
8337.V	CATTCGTGGCGT	AGTCGAACGAGG	Vaginal mucus Malawi	Rrcbc47Fbc13	Eastman	19
8277.V	TACTACGTGGCC	AGTCGAACGAGG	Vaginal mucus Malawi	Rrcbc48Fbc13	Eastman	19
8288.V	GGCCAGTTCCTA	AGTCGAACGAGG	Vaginal mucus Malawi	Rrcbc49Fbc13	Eastman	19
3399.V	GATGTTCGCTAG	AGTCGAACGAGG	Vaginal mucus Malawi	Rrcbc50Fbc13	Eastman	19
3388.V	CTATCTCCTGTC	AGTCGAACGAGG	Vaginal mucus Malawi	Rrcbc51Fbc13	Eastman	19
8318.V	ACTCACAGGAAT	AGTCGAACGAGG	Vaginal mucus Malawi	Rrcbc52Fbc13	Eastman	19
4139.V	ATGATGAGCCTC	AGTCGAACGAGG	Vaginal mucus Malawi	Rrcbc53Fbc13	Eastman	19
4113.V	GTCGACAGAGGA	AGTCGAACGAGG	Vaginal mucus Malawi	Rrcbc54Fbc13	Eastman	19
4137.V	TGTCGCAAATAG	AGTCGAACGAGG	Vaginal mucus Malawi	Rrcbc55Fbc13	Eastman	19
8315.V	TAATACGGATCG	ACCAGTGACTCA	Vaginal mucus Malawi	Rrcbc44Fbc14	Eastman	19
3339.V	TCGGAATTAGAC	ACCAGTGACTCA	Vaginal mucus Malawi	Rrcbc45Fbc14	Eastman	19
3377.V	TGTGAATTCGGA	ACCAGTGACTCA	Vaginal mucus Malawi	Rrcbc46Fbc14	Eastman	19
3406.V	CATTCGTGGCGT	ACCAGTGACTCA	Vaginal mucus Malawi	Rrcbc47Fbc14	Eastman	19
3359.V	TACTACGTGGCC	ACCAGTGACTCA	Vaginal mucus Malawi	Rrcbc48Fbc14	Eastman	19
3357.V	GGCCAGTTCCTA	ACCAGTGACTCA	Vaginal mucus Malawi	Rrcbc49Fbc14	Eastman	19
3403.V	GATGTTCGCTAG	ACCAGTGACTCA	Vaginal mucus Malawi	Rrcbc50Fbc14	Eastman	19
3384.V	CTATCTCCTGTC	ACCAGTGACTCA	Vaginal mucus Malawi	Rrcbc51Fbc14	Eastman	19
5156.V	ACTCACAGGAAT	ACCAGTGACTCA	Vaginal mucus Malawi	Rrcbc52Fbc14	Eastman	19
4112.V	ATGATGAGCCTC	ACCAGTGACTCA	Vaginal mucus Malawi	Rrcbc53Fbc14	Eastman	19
3416.V	GTCGACAGAGGA	ACCAGTGACTCA	Vaginal mucus Malawi	Rrcbc54Fbc14	Eastman	19
8200.V	TGTCGCAAATAG	ACCAGTGACTCA	Vaginal mucus Malawi	Rrcbc55Fbc14	Eastman	19
8285.V	TAATACGGATCG	GAATACCAAGTC	Vaginal mucus Malawi	Rrcbc44Fbc15	Eastman	19
4151.V	TCGGAATTAGAC	GAATACCAAGTC	Vaginal mucus Malawi	Rrcbc45Fbc15	Eastman	19
8313.V	TGTGAATTCGGA	GAATACCAAGTC	Vaginal mucus Malawi	Rrcbc46Fbc15	Eastman	19
8328.V	CATTCGTGGCGT	GAATACCAAGTC	Vaginal mucus Malawi	Rrcbc47Fbc15	Eastman	19
8341.V	TACTACGTGGCC	GAATACCAAGTC	Vaginal mucus Malawi	Rrcbc48Fbc15	Eastman	19
3400.V	GGCCAGTTCCTA	GAATACCAAGTC	Vaginal mucus Malawi	Rrcbc49Fbc15	Eastman	19
8310.V	GATGTTCGCTAG	GAATACCAAGTC	Vaginal mucus Malawi	Rrcbc50Fbc15	Eastman	19
4160.V	CTATCTCCTGTC	GAATACCAAGTC	Vaginal mucus Malawi	Rrcbc51Fbc15	Eastman	19
4132.V	ACTCACAGGAAT	GAATACCAAGTC	Vaginal mucus Malawi	Rrcbc52Fbc15	Eastman	19
4142.V	ATGATGAGCCTC	GAATACCAAGTC	Vaginal mucus Malawi	Rrcbc53Fbc15	Eastman	19
4140.V	GTCGACAGAGGA	GAATACCAAGTC	Vaginal mucus Malawi	Rrcbc54Fbc15	Eastman	19
Even.BEI.mock.19	TGTCGCAAATAG	GAATACCAAGTC	Mock community	Rrcbc55Fbc15	Eastman	19
4167.V	GCATATGCACTG	TCCCTTGTCTCC	Vaginal mucus Malawi	Rrcbc32Fbc0	Eastman	20
4133.V	CAACTCCCGTGA	TCCCTTGTCTCC	Vaginal mucus Malawi	Rrcbc33Fbc0	Eastman	20
5145.V	TTGCGTTAGCAG	TCCCTTGTCTCC	Vaginal mucus Malawi	Rrcbc34Fbc0	Eastman	20
5146.V	TACGAGCCCTAA	TCCCTTGTCTCC	Vaginal mucus Malawi	Rrcbc35Fbc0	Eastman	20
5151.V	CACTACGCTAGA	TCCCTTGTCTCC	Vaginal mucus Malawi	Rrcbc36Fbc0	Eastman	20
5170.V	TGCAGTCCTCGA	TCCCTTGTCTCC	Vaginal mucus Malawi	Rrcbc37Fbc0	Eastman	20
8299.V	ACCATAGCTCCG	TCCCTTGTCTCC	Vaginal mucus Malawi	Rrcbc38Fbc0	Eastman	20
8320.V	TCGACATCTCTT	TCCCTTGTCTCC	Vaginal mucus Malawi	Rrcbc39Fbc0	Eastman	20
3369.V	GAACACTTTGGA	TCCCTTGTCTCC	Vaginal mucus Malawi	Rrcbc40Fbc0	Eastman	20
3395.V	GAGCCATCTGTA	TCCCTTGTCTCC	Vaginal mucus Malawi	Rrcbc41Fbc0	Eastman	20
8306.V	TTGGGTACACGT	TCCCTTGTCTCC	Vaginal mucus Malawi	Rrcbc42Fbc0	Eastman	20
5183.V	AAGGCGCTCCTT	TCCCTTGTCTCC	Vaginal mucus Malawi	Rrcbc43Fbc0	Eastman	20
5165.V	GCATATGCACTG	ACGAGACTGATT	Vaginal mucus Malawi	Rrcbc32Fbc1	Eastman	20
3411.V	CAACTCCCGTGA	ACGAGACTGATT	Vaginal mucus Malawi	Rrcbc33Fbc1	Eastman	20
4135.V	TTGCGTTAGCAG	ACGAGACTGATT	Vaginal mucus Malawi	Rrcbc34Fbc1	Eastman	20
5168.V	TACGAGCCCTAA	ACGAGACTGATT	Vaginal mucus Malawi	Rrcbc35Fbc1	Eastman	20
5180.V	CACTACGCTAGA	ACGAGACTGATT	Vaginal mucus Malawi	Rrcbc36Fbc1	Eastman	20
5190.V	TGCAGTCCTCGA	ACGAGACTGATT	Vaginal mucus Malawi	Rrcbc37Fbc1	Eastman	20
5166.V	ACCATAGCTCCG	ACGAGACTGATT	Vaginal mucus Malawi	Rrcbc38Fbc1	Eastman	20
8352.V	TCGACATCTCTT	ACGAGACTGATT	Vaginal mucus Malawi	Rrcbc39Fbc1	Eastman	20
8289.V	GAACACTTTGGA	ACGAGACTGATT	Vaginal mucus Malawi	Rrcbc40Fbc1	Eastman	20
3373.V	GAGCCATCTGTA	ACGAGACTGATT	Vaginal mucus Malawi	Rrcbc41Fbc1	Eastman	20
3423.V	TTGGGTACACGT	ACGAGACTGATT	Vaginal mucus Malawi	Rrcbc42Fbc1	Eastman	20
3419.V	AAGGCGCTCCTT	ACGAGACTGATT	Vaginal mucus Malawi	Rrcbc43Fbc1	Eastman	20
4192.V	GCATATGCACTG	GCTGTACGGATT	Vaginal mucus Malawi	Rrcbc32Fbc2	Eastman	20
4186.V	CAACTCCCGTGA	GCTGTACGGATT	Vaginal mucus Malawi	Rrcbc33Fbc2	Eastman	20
3437.V	TTGCGTTAGCAG	GCTGTACGGATT	Vaginal mucus Malawi	Rrcbc34Fbc2	Eastman	20
8355.V	TACGAGCCCTAA	GCTGTACGGATT	Vaginal mucus Malawi	Rrcbc35Fbc2	Eastman	20
5173.V	CACTACGCTAGA	GCTGTACGGATT	Vaginal mucus Malawi	Rrcbc36Fbc2	Eastman	20
5182.V	TGCAGTCCTCGA	GCTGTACGGATT	Vaginal mucus Malawi	Rrcbc37Fbc2	Eastman	20
5176.V	ACCATAGCTCCG	GCTGTACGGATT	Vaginal mucus Malawi	Rrcbc38Fbc2	Eastman	20
8344.V	TCGACATCTCTT	GCTGTACGGATT	Vaginal mucus Malawi	Rrcbc39Fbc2	Eastman	20
3308.V	GAACACTTTGGA	GCTGTACGGATT	Vaginal mucus Malawi	Rrcbc40Fbc2	Eastman	20
4187.V	GAGCCATCTGTA	GCTGTACGGATT	Vaginal mucus Malawi	Rrcbc41Fbc2	Eastman	20
4147.V	TTGGGTACACGT	GCTGTACGGATT	Vaginal mucus Malawi	Rrcbc42Fbc2	Eastman	20
4150.V	AAGGCGCTCCTT	GCTGTACGGATT	Vaginal mucus Malawi	Rrcbc43Fbc2	Eastman	20
3318.V	GCATATGCACTG	ATCACCAGGTGT	Vaginal mucus Malawi	Rrcbc32Fbc3	Eastman	20
5169.V	CAACTCCCGTGA	ATCACCAGGTGT	Vaginal mucus Malawi	Rrcbc33Fbc3	Eastman	20
5192.1.V	TTGCGTTAGCAG	ATCACCAGGTGT	Vaginal mucus Malawi	Rrcbc34Fbc3	Eastman	20
4207.V	TACGAGCCCTAA	ATCACCAGGTGT	Vaginal mucus Malawi	Rrcbc35Fbc3	Eastman	20
5162.V	CACTACGCTAGA	ATCACCAGGTGT	Vaginal mucus Malawi	Rrcbc36Fbc3	Eastman	20
3454.V	TGCAGTCCTCGA	ATCACCAGGTGT	Vaginal mucus Malawi	Rrcbc37Fbc3	Eastman	20
8348.V	ACCATAGCTCCG	ATCACCAGGTGT	Vaginal mucus Malawi	Rrcbc38Fbc3	Eastman	20
5110.V	TCGACATCTCTT	ATCACCAGGTGT	Vaginal mucus Malawi	Rrcbc39Fbc3	Eastman	20
4199.V	GAACACTTTGGA	ATCACCAGGTGT	Vaginal mucus Malawi	Rrcbc40Fbc3	Eastman	20
4179.V	GAGCCATCTGTA	ATCACCAGGTGT	Vaginal mucus Malawi	Rrcbc41Fbc3	Eastman	20
4171.V	TTGGGTACACGT	ATCACCAGGTGT	Vaginal mucus Malawi	Rrcbc42Fbc3	Eastman	20
3414.V	AAGGCGCTCCTT	ATCACCAGGTGT	Vaginal mucus Malawi	Rrcbc43Fbc3	Eastman	20
3452.V	GCATATGCACTG	TGGTCAACGATA	Vaginal mucus Malawi	Rrcbc32Fbc4	Eastman	20
3432.V	CAACTCCCGTGA	TGGTCAACGATA	Vaginal mucus Malawi	Rrcbc33Fbc4	Eastman	20
3436.V	TTGCGTTAGCAG	TGGTCAACGATA	Vaginal mucus Malawi	Rrcbc34Fbc4	Eastman	20
5160.V	TACGAGCCCTAA	TGGTCAACGATA	Vaginal mucus Malawi	Rrcbc35Fbc4	Eastman	20
4197.V	CACTACGCTAGA	TGGTCAACGATA	Vaginal mucus Malawi	Rrcbc36Fbc4	Eastman	20
4136.V	TGCAGTCCTCGA	TGGTCAACGATA	Vaginal mucus Malawi	Rrcbc37Fbc4	Eastman	20
5185.V	ACCATAGCTCCG	TGGTCAACGATA	Vaginal mucus Malawi	Rrcbc38Fbc4	Eastman	20
8357.V	TCGACATCTCTT	TGGTCAACGATA	Vaginal mucus Malawi	Rrcbc39Fbc4	Eastman	20
3438.V	GAACACTTTGGA	TGGTCAACGATA	Vaginal mucus Malawi	Rrcbc40Fbc4	Eastman	20
4182.V	GAGCCATCTGTA	TGGTCAACGATA	Vaginal mucus Malawi	Rrcbc41Fbc4	Eastman	20
3471.V	TTGGGTACACGT	TGGTCAACGATA	Vaginal mucus Malawi	Rrcbc42Fbc4	Eastman	20
3429.V	AAGGCGCTCCTT	TGGTCAACGATA	Vaginal mucus Malawi	Rrcbc43Fbc4	Eastman	20
4188.V	GCATATGCACTG	ATCGCACAGTAA	Vaginal mucus Malawi	Rrcbc32Fbc5	Eastman	20
3424.V	CAACTCCCGTGA	ATCGCACAGTAA	Vaginal mucus Malawi	Rrcbc33Fbc5	Eastman	20
3396.V	TTGCGTTAGCAG	ATCGCACAGTAA	Vaginal mucus Malawi	Rrcbc34Fbc5	Eastman	20
4203.V	TACGAGCCCTAA	ATCGCACAGTAA	Vaginal mucus Malawi	Rrcbc35Fbc5	Eastman	20
8387.V	CACTACGCTAGA	ATCGCACAGTAA	Vaginal mucus Malawi	Rrcbc36Fbc5	Eastman	20
5196.V	TGCAGTCCTCGA	ATCGCACAGTAA	Vaginal mucus Malawi	Rrcbc37Fbc5	Eastman	20
3421.V	ACCATAGCTCCG	ATCGCACAGTAA	Vaginal mucus Malawi	Rrcbc38Fbc5	Eastman	20
5194.V	TCGACATCTCTT	ATCGCACAGTAA	Vaginal mucus Malawi	Rrcbc39Fbc5	Eastman	20
8377.V	GAACACTTTGGA	ATCGCACAGTAA	Vaginal mucus Malawi	Rrcbc40Fbc5	Eastman	20
8345.V	GAGCCATCTGTA	ATCGCACAGTAA	Vaginal mucus Malawi	Rrcbc41Fbc5	Eastman	20
8378.V	TTGGGTACACGT	ATCGCACAGTAA	Vaginal mucus Malawi	Rrcbc42Fbc5	Eastman	20
8379.V	AAGGCGCTCCTT	ATCGCACAGTAA	Vaginal mucus Malawi	Rrcbc43Fbc5	Eastman	20
4211.V	GCATATGCACTG	GTCGTGTAGCCT	Vaginal mucus Malawi	Rrcbc32Fbc6	Eastman	20
5179.V	CAACTCCCGTGA	GTCGTGTAGCCT	Vaginal mucus Malawi	Rrcbc33Fbc6	Eastman	20
4178.V	TTGCGTTAGCAG	GTCGTGTAGCCT	Vaginal mucus Malawi	Rrcbc34Fbc6	Eastman	20
3447.V	TACGAGCCCTAA	GTCGTGTAGCCT	Vaginal mucus Malawi	Rrcbc35Fbc6	Eastman	20
5193.V	CACTACGCTAGA	GTCGTGTAGCCT	Vaginal mucus Malawi	Rrcbc36Fbc6	Eastman	20
3448.V	TGCAGTCCTCGA	GTCGTGTAGCCT	Vaginal mucus Malawi	Rrcbc37Fbc6	Eastman	20
3417.V	ACCATAGCTCCG	GTCGTGTAGCCT	Vaginal mucus Malawi	Rrcbc38Fbc6	Eastman	20
3392.V	TCGACATCTCTT	GTCGTGTAGCCT	Vaginal mucus Malawi	Rrcbc39Fbc6	Eastman	20
4177.V	GAACACTTTGGA	GTCGTGTAGCCT	Vaginal mucus Malawi	Rrcbc40Fbc6	Eastman	20
5171.V	GAGCCATCTGTA	GTCGTGTAGCCT	Vaginal mucus Malawi	Rrcbc41Fbc6	Eastman	20
3443.V	TTGGGTACACGT	GTCGTGTAGCCT	Vaginal mucus Malawi	Rrcbc42Fbc6	Eastman	20
3394.V	AAGGCGCTCCTT	GTCGTGTAGCCT	Vaginal mucus Malawi	Rrcbc43Fbc6	Eastman	20
5216.V	GCATATGCACTG	AGCGGAGGTTAG	Vaginal mucus Malawi	Rrcbc32Fbc7	Eastman	20
3446.V	CAACTCCCGTGA	AGCGGAGGTTAG	Vaginal mucus Malawi	Rrcbc33Fbc7	Eastman	20
3457.V	TTGCGTTAGCAG	AGCGGAGGTTAG	Vaginal mucus Malawi	Rrcbc34Fbc7	Eastman	20
8361.V	TACGAGCCCTAA	AGCGGAGGTTAG	Vaginal mucus Malawi	Rrcbc35Fbc7	Eastman	20
8400.V	CACTACGCTAGA	AGCGGAGGTTAG	Vaginal mucus Malawi	Rrcbc36Fbc7	Eastman	20
3458.V	TGCAGTCCTCGA	AGCGGAGGTTAG	Vaginal mucus Malawi	Rrcbc37Fbc7	Eastman	20
4180.V	ACCATAGCTCCG	AGCGGAGGTTAG	Vaginal mucus Malawi	Rrcbc38Fbc7	Eastman	20
5177.V	TCGACATCTCTT	AGCGGAGGTTAG	Vaginal mucus Malawi	Rrcbc39Fbc7	Eastman	20
5174.V	GAACACTTTGGA	AGCGGAGGTTAG	Vaginal mucus Malawi	Rrcbc40Fbc7	Eastman	20
3442.V	GAGCCATCTGTA	AGCGGAGGTTAG	Vaginal mucus Malawi	Rrcbc41Fbc7	Eastman	20
3435.V	TTGGGTACACGT	AGCGGAGGTTAG	Vaginal mucus Malawi	Rrcbc42Fbc7	Eastman	20
4191.V	AAGGCGCTCCTT	AGCGGAGGTTAG	Vaginal mucus Malawi	Rrcbc43Fbc7	Eastman	20
3450.V	TAATACGGATCG	TCCCTTGTCTCC	Vaginal mucus Malawi	Rrcbc44Fbc0	Eastman	20
3464.V	TCGGAATTAGAC	TCCCTTGTCTCC	Vaginal mucus Malawi	Rrcbc45Fbc0	Eastman	20
8356.V	TGTGAATTCGGA	TCCCTTGTCTCC	Vaginal mucus Malawi	Rrcbc46Fbc0	Eastman	20
8376.V	CATTCGTGGCGT	TCCCTTGTCTCC	Vaginal mucus Malawi	Rrcbc47Fbc0	Eastman	20
4185.V	TACTACGTGGCC	TCCCTTGTCTCC	Vaginal mucus Malawi	Rrcbc48Fbc0	Eastman	20
8369.V	GGCCAGTTCCTA	TCCCTTGTCTCC	Vaginal mucus Malawi	Rrcbc49Fbc0	Eastman	20
8353.V	GATGTTCGCTAG	TCCCTTGTCTCC	Vaginal mucus Malawi	Rrcbc50Fbc0	Eastman	20
5209.V	CTATCTCCTGTC	TCCCTTGTCTCC	Vaginal mucus Malawi	Rrcbc51Fbc0	Eastman	20
5198.V	ACTCACAGGAAT	TCCCTTGTCTCC	Vaginal mucus Malawi	Rrcbc52Fbc0	Eastman	20
4181.V	ATGATGAGCCTC	TCCCTTGTCTCC	Vaginal mucus Malawi	Rrcbc53Fbc0	Eastman	20
5215.V	GTCGACAGAGGA	TCCCTTGTCTCC	Vaginal mucus Malawi	Rrcbc54Fbc0	Eastman	20
5204.V	TGTCGCAAATAG	TCCCTTGTCTCC	Vaginal mucus Malawi	Rrcbc55Fbc0	Eastman	20
8374.V	TAATACGGATCG	ACGAGACTGATT	Vaginal mucus Malawi	Rrcbc44Fbc1	Eastman	20
4206.V	TCGGAATTAGAC	ACGAGACTGATT	Vaginal mucus Malawi	Rrcbc45Fbc1	Eastman	20
3445.V	TGTGAATTCGGA	ACGAGACTGATT	Vaginal mucus Malawi	Rrcbc46Fbc1	Eastman	20
4189.V	CATTCGTGGCGT	ACGAGACTGATT	Vaginal mucus Malawi	Rrcbc47Fbc1	Eastman	20
8365.V	TACTACGTGGCC	ACGAGACTGATT	Vaginal mucus Malawi	Rrcbc48Fbc1	Eastman	20
8393.V	GGCCAGTTCCTA	ACGAGACTGATT	Vaginal mucus Malawi	Rrcbc49Fbc1	Eastman	20
8381.V	GATGTTCGCTAG	ACGAGACTGATT	Vaginal mucus Malawi	Rrcbc50Fbc1	Eastman	20
8364.V	CTATCTCCTGTC	ACGAGACTGATT	Vaginal mucus Malawi	Rrcbc51Fbc1	Eastman	20
3449.V	ACTCACAGGAAT	ACGAGACTGATT	Vaginal mucus Malawi	Rrcbc52Fbc1	Eastman	20
5184.V	ATGATGAGCCTC	ACGAGACTGATT	Vaginal mucus Malawi	Rrcbc53Fbc1	Eastman	20
5218.V	GTCGACAGAGGA	ACGAGACTGATT	Vaginal mucus Malawi	Rrcbc54Fbc1	Eastman	20
3420.V	TGTCGCAAATAG	ACGAGACTGATT	Vaginal mucus Malawi	Rrcbc55Fbc1	Eastman	20
3408.V	TAATACGGATCG	GCTGTACGGATT	Vaginal mucus Malawi	Rrcbc44Fbc2	Eastman	20
3456.V	TCGGAATTAGAC	GCTGTACGGATT	Vaginal mucus Malawi	Rrcbc45Fbc2	Eastman	20
8386.V	TGTGAATTCGGA	GCTGTACGGATT	Vaginal mucus Malawi	Rrcbc46Fbc2	Eastman	20
4195.V	CATTCGTGGCGT	GCTGTACGGATT	Vaginal mucus Malawi	Rrcbc47Fbc2	Eastman	20
5203.V	TACTACGTGGCC	GCTGTACGGATT	Vaginal mucus Malawi	Rrcbc48Fbc2	Eastman	20
5223.V	GGCCAGTTCCTA	GCTGTACGGATT	Vaginal mucus Malawi	Rrcbc49Fbc2	Eastman	20
3441.V	GATGTTCGCTAG	GCTGTACGGATT	Vaginal mucus Malawi	Rrcbc50Fbc2	Eastman	20
3453.V	CTATCTCCTGTC	GCTGTACGGATT	Vaginal mucus Malawi	Rrcbc51Fbc2	Eastman	20
3473.V	ACTCACAGGAAT	GCTGTACGGATT	Vaginal mucus Malawi	Rrcbc52Fbc2	Eastman	20
5202.V	ATGATGAGCCTC	GCTGTACGGATT	Vaginal mucus Malawi	Rrcbc53Fbc2	Eastman	20
5199.V	GTCGACAGAGGA	GCTGTACGGATT	Vaginal mucus Malawi	Rrcbc54Fbc2	Eastman	20
4212.V	TGTCGCAAATAG	GCTGTACGGATT	Vaginal mucus Malawi	Rrcbc55Fbc2	Eastman	20
3506.V	TAATACGGATCG	ATCACCAGGTGT	Vaginal mucus Malawi	Rrcbc44Fbc3	Eastman	20
8371.V	TCGGAATTAGAC	ATCACCAGGTGT	Vaginal mucus Malawi	Rrcbc45Fbc3	Eastman	20
3455.V	TGTGAATTCGGA	ATCACCAGGTGT	Vaginal mucus Malawi	Rrcbc46Fbc3	Eastman	20
3440.V	CATTCGTGGCGT	ATCACCAGGTGT	Vaginal mucus Malawi	Rrcbc47Fbc3	Eastman	20
3434.V	TACTACGTGGCC	ATCACCAGGTGT	Vaginal mucus Malawi	Rrcbc48Fbc3	Eastman	20
4172.V	GGCCAGTTCCTA	ATCACCAGGTGT	Vaginal mucus Malawi	Rrcbc49Fbc3	Eastman	20
4202.V	GATGTTCGCTAG	ATCACCAGGTGT	Vaginal mucus Malawi	Rrcbc50Fbc3	Eastman	20
4205.V	CTATCTCCTGTC	ATCACCAGGTGT	Vaginal mucus Malawi	Rrcbc51Fbc3	Eastman	20
5197.V	ACTCACAGGAAT	ATCACCAGGTGT	Vaginal mucus Malawi	Rrcbc52Fbc3	Eastman	20
5206.V	ATGATGAGCCTC	ATCACCAGGTGT	Vaginal mucus Malawi	Rrcbc53Fbc3	Eastman	20
5200.V	GTCGACAGAGGA	ATCACCAGGTGT	Vaginal mucus Malawi	Rrcbc54Fbc3	Eastman	20
8397.V	TGTCGCAAATAG	ATCACCAGGTGT	Vaginal mucus Malawi	Rrcbc55Fbc3	Eastman	20
3460.V	TAATACGGATCG	TGGTCAACGATA	Vaginal mucus Malawi	Rrcbc44Fbc4	Eastman	20
3468.V	TCGGAATTAGAC	TGGTCAACGATA	Vaginal mucus Malawi	Rrcbc45Fbc4	Eastman	20
5212.V	TGTGAATTCGGA	TGGTCAACGATA	Vaginal mucus Malawi	Rrcbc46Fbc4	Eastman	20
3418.V	CATTCGTGGCGT	TGGTCAACGATA	Vaginal mucus Malawi	Rrcbc47Fbc4	Eastman	20
8358.V	TACTACGTGGCC	TGGTCAACGATA	Vaginal mucus Malawi	Rrcbc48Fbc4	Eastman	20
4210.V	GGCCAGTTCCTA	TGGTCAACGATA	Vaginal mucus Malawi	Rrcbc49Fbc4	Eastman	20
4168.V	GATGTTCGCTAG	TGGTCAACGATA	Vaginal mucus Malawi	Rrcbc50Fbc4	Eastman	20
3498.V	CTATCTCCTGTC	TGGTCAACGATA	Vaginal mucus Malawi	Rrcbc51Fbc4	Eastman	20
4216.V	ACTCACAGGAAT	TGGTCAACGATA	Vaginal mucus Malawi	Rrcbc52Fbc4	Eastman	20
5213.V	ATGATGAGCCTC	TGGTCAACGATA	Vaginal mucus Malawi	Rrcbc53Fbc4	Eastman	20
5222.V	GTCGACAGAGGA	TGGTCAACGATA	Vaginal mucus Malawi	Rrcbc54Fbc4	Eastman	20
4214.V	TGTCGCAAATAG	TGGTCAACGATA	Vaginal mucus Malawi	Rrcbc55Fbc4	Eastman	20
8370.V	TAATACGGATCG	ATCGCACAGTAA	Vaginal mucus Malawi	Rrcbc44Fbc5	Eastman	20
4209.V	TCGGAATTAGAC	ATCGCACAGTAA	Vaginal mucus Malawi	Rrcbc45Fbc5	Eastman	20
4235.V	TGTGAATTCGGA	ATCGCACAGTAA	Vaginal mucus Malawi	Rrcbc46Fbc5	Eastman	20
4183.V	CATTCGTGGCGT	ATCGCACAGTAA	Vaginal mucus Malawi	Rrcbc47Fbc5	Eastman	20
4196.V	TACTACGTGGCC	ATCGCACAGTAA	Vaginal mucus Malawi	Rrcbc48Fbc5	Eastman	20
5220.V	GGCCAGTTCCTA	ATCGCACAGTAA	Vaginal mucus Malawi	Rrcbc49Fbc5	Eastman	20
3410.V	GATGTTCGCTAG	ATCGCACAGTAA	Vaginal mucus Malawi	Rrcbc50Fbc5	Eastman	20
3474.V	CTATCTCCTGTC	ATCGCACAGTAA	Vaginal mucus Malawi	Rrcbc51Fbc5	Eastman	20
3489.V	ACTCACAGGAAT	ATCGCACAGTAA	Vaginal mucus Malawi	Rrcbc52Fbc5	Eastman	20
8384.V	ATGATGAGCCTC	ATCGCACAGTAA	Vaginal mucus Malawi	Rrcbc53Fbc5	Eastman	20
3512.V	GTCGACAGAGGA	ATCGCACAGTAA	Vaginal mucus Malawi	Rrcbc54Fbc5	Eastman	20
3508.V	TGTCGCAAATAG	ATCGCACAGTAA	Vaginal mucus Malawi	Rrcbc55Fbc5	Eastman	20
3488.V	TAATACGGATCG	GTCGTGTAGCCT	Vaginal mucus Malawi	Rrcbc44Fbc6	Eastman	20
3451.V	TCGGAATTAGAC	GTCGTGTAGCCT	Vaginal mucus Malawi	Rrcbc45Fbc6	Eastman	20
8394.V	TGTGAATTCGGA	GTCGTGTAGCCT	Vaginal mucus Malawi	Rrcbc46Fbc6	Eastman	20
3466.V	CATTCGTGGCGT	GTCGTGTAGCCT	Vaginal mucus Malawi	Rrcbc47Fbc6	Eastman	20
8354.V	TACTACGTGGCC	GTCGTGTAGCCT	Vaginal mucus Malawi	Rrcbc48Fbc6	Eastman	20
8375.V	GGCCAGTTCCTA	GTCGTGTAGCCT	Vaginal mucus Malawi	Rrcbc49Fbc6	Eastman	20
8301.V	GATGTTCGCTAG	GTCGTGTAGCCT	Vaginal mucus Malawi	Rrcbc50Fbc6	Eastman	20
4215.V	CTATCTCCTGTC	GTCGTGTAGCCT	Vaginal mucus Malawi	Rrcbc51Fbc6	Eastman	20
4233.V	ACTCACAGGAAT	GTCGTGTAGCCT	Vaginal mucus Malawi	Rrcbc52Fbc6	Eastman	20
8409.V	ATGATGAGCCTC	GTCGTGTAGCCT	Vaginal mucus Malawi	Rrcbc53Fbc6	Eastman	20
3478.V	GTCGACAGAGGA	GTCGTGTAGCCT	Vaginal mucus Malawi	Rrcbc54Fbc6	Eastman	20
3477.V	TGTCGCAAATAG	GTCGTGTAGCCT	Vaginal mucus Malawi	Rrcbc55Fbc6	Eastman	20
3479.V	TAATACGGATCG	AGCGGAGGTTAG	Vaginal mucus Malawi	Rrcbc44Fbc7	Eastman	20
3501.V	TCGGAATTAGAC	AGCGGAGGTTAG	Vaginal mucus Malawi	Rrcbc45Fbc7	Eastman	20
4221.V	TGTGAATTCGGA	AGCGGAGGTTAG	Vaginal mucus Malawi	Rrcbc46Fbc7	Eastman	20
4231.V	CATTCGTGGCGT	AGCGGAGGTTAG	Vaginal mucus Malawi	Rrcbc47Fbc7	Eastman	20
4219.V	TACTACGTGGCC	AGCGGAGGTTAG	Vaginal mucus Malawi	Rrcbc48Fbc7	Eastman	20
4176.V	GGCCAGTTCCTA	AGCGGAGGTTAG	Vaginal mucus Malawi	Rrcbc49Fbc7	Eastman	20
3494.V	GATGTTCGCTAG	AGCGGAGGTTAG	Vaginal mucus Malawi	Rrcbc50Fbc7	Eastman	20
3444.V	CTATCTCCTGTC	AGCGGAGGTTAG	Vaginal mucus Malawi	Rrcbc51Fbc7	Eastman	20
8411.V	ACTCACAGGAAT	AGCGGAGGTTAG	Vaginal mucus Malawi	Rrcbc52Fbc7	Eastman	20
8389.V	ATGATGAGCCTC	AGCGGAGGTTAG	Vaginal mucus Malawi	Rrcbc53Fbc7	Eastman	20
8372.V	GTCGACAGAGGA	AGCGGAGGTTAG	Vaginal mucus Malawi	Rrcbc54Fbc7	Eastman	20
5187.V	TGTCGCAAATAG	AGCGGAGGTTAG	Vaginal mucus Malawi	Rrcbc55Fbc7	Eastman	20
8392.V	GCATATGCACTG	ATCCTTTGGTTC	Vaginal mucus Malawi	Rrcbc32Fbc8	Eastman	20
4232.V	CAACTCCCGTGA	ATCCTTTGGTTC	Vaginal mucus Malawi	Rrcbc33Fbc8	Eastman	20
4229.V	TTGCGTTAGCAG	ATCCTTTGGTTC	Vaginal mucus Malawi	Rrcbc34Fbc8	Eastman	20
5217.V	TACGAGCCCTAA	ATCCTTTGGTTC	Vaginal mucus Malawi	Rrcbc35Fbc8	Eastman	20
3485.V	CACTACGCTAGA	ATCCTTTGGTTC	Vaginal mucus Malawi	Rrcbc36Fbc8	Eastman	20
8408.V	TGCAGTCCTCGA	ATCCTTTGGTTC	Vaginal mucus Malawi	Rrcbc37Fbc8	Eastman	20
4230.V	ACCATAGCTCCG	ATCCTTTGGTTC	Vaginal mucus Malawi	Rrcbc38Fbc8	Eastman	20
5195.V	TCGACATCTCTT	ATCCTTTGGTTC	Vaginal mucus Malawi	Rrcbc39Fbc8	Eastman	20
8380.V	GAACACTTTGGA	ATCCTTTGGTTC	Vaginal mucus Malawi	Rrcbc40Fbc8	Eastman	20
4194.V	GAGCCATCTGTA	ATCCTTTGGTTC	Vaginal mucus Malawi	Rrcbc41Fbc8	Eastman	20
4223.V	TTGGGTACACGT	ATCCTTTGGTTC	Vaginal mucus Malawi	Rrcbc42Fbc8	Eastman	20
4200.V	AAGGCGCTCCTT	ATCCTTTGGTTC	Vaginal mucus Malawi	Rrcbc43Fbc8	Eastman	20
3467.V	GCATATGCACTG	TACAGCGCATAC	Vaginal mucus Malawi	Rrcbc32Fbc9	Eastman	20
5211.V	CAACTCCCGTGA	TACAGCGCATAC	Vaginal mucus Malawi	Rrcbc33Fbc9	Eastman	20
3487.V	TTGCGTTAGCAG	TACAGCGCATAC	Vaginal mucus Malawi	Rrcbc34Fbc9	Eastman	20
3519.V	TACGAGCCCTAA	TACAGCGCATAC	Vaginal mucus Malawi	Rrcbc35Fbc9	Eastman	20
3430.V	CACTACGCTAGA	TACAGCGCATAC	Vaginal mucus Malawi	Rrcbc36Fbc9	Eastman	20
3469.V	TGCAGTCCTCGA	TACAGCGCATAC	Vaginal mucus Malawi	Rrcbc37Fbc9	Eastman	20
8276.V	ACCATAGCTCCG	TACAGCGCATAC	Vaginal mucus Malawi	Rrcbc38Fbc9	Eastman	20
8367.V	TCGACATCTCTT	TACAGCGCATAC	Vaginal mucus Malawi	Rrcbc39Fbc9	Eastman	20
8402.V	GAACACTTTGGA	TACAGCGCATAC	Vaginal mucus Malawi	Rrcbc40Fbc9	Eastman	20
8360.V	GAGCCATCTGTA	TACAGCGCATAC	Vaginal mucus Malawi	Rrcbc41Fbc9	Eastman	20
8383.V	TTGGGTACACGT	TACAGCGCATAC	Vaginal mucus Malawi	Rrcbc42Fbc9	Eastman	20
8395.V	AAGGCGCTCCTT	TACAGCGCATAC	Vaginal mucus Malawi	Rrcbc43Fbc9	Eastman	20
8412.V	GCATATGCACTG	ACCGGTATGTAC	Vaginal mucus Malawi	Rrcbc32Fbc10	Eastman	20
4201.V	CAACTCCCGTGA	ACCGGTATGTAC	Vaginal mucus Malawi	Rrcbc33Fbc10	Eastman	20
3499.V	TTGCGTTAGCAG	ACCGGTATGTAC	Vaginal mucus Malawi	Rrcbc34Fbc10	Eastman	20
3493.V	TACGAGCCCTAA	ACCGGTATGTAC	Vaginal mucus Malawi	Rrcbc35Fbc10	Eastman	20
5221.V	CACTACGCTAGA	ACCGGTATGTAC	Vaginal mucus Malawi	Rrcbc36Fbc10	Eastman	20
4193.V	TGCAGTCCTCGA	ACCGGTATGTAC	Vaginal mucus Malawi	Rrcbc37Fbc10	Eastman	20
3427.V	ACCATAGCTCCG	ACCGGTATGTAC	Vaginal mucus Malawi	Rrcbc38Fbc10	Eastman	20
5201.V	TCGACATCTCTT	ACCGGTATGTAC	Vaginal mucus Malawi	Rrcbc39Fbc10	Eastman	20
8391.V	GAACACTTTGGA	ACCGGTATGTAC	Vaginal mucus Malawi	Rrcbc40Fbc10	Eastman	20
3492.V	GAGCCATCTGTA	ACCGGTATGTAC	Vaginal mucus Malawi	Rrcbc41Fbc10	Eastman	20
3495.V	TTGGGTACACGT	ACCGGTATGTAC	Vaginal mucus Malawi	Rrcbc42Fbc10	Eastman	20
4243.V	AAGGCGCTCCTT	ACCGGTATGTAC	Vaginal mucus Malawi	Rrcbc43Fbc10	Eastman	20
8404.V	GCATATGCACTG	AATTGTGTCGGA	Vaginal mucus Malawi	Rrcbc32Fbc11	Eastman	20
4228.V	CAACTCCCGTGA	AATTGTGTCGGA	Vaginal mucus Malawi	Rrcbc33Fbc11	Eastman	20
4204.V	TTGCGTTAGCAG	AATTGTGTCGGA	Vaginal mucus Malawi	Rrcbc34Fbc11	Eastman	20
4242.V	TACGAGCCCTAA	AATTGTGTCGGA	Vaginal mucus Malawi	Rrcbc35Fbc11	Eastman	20
4213.V	CACTACGCTAGA	AATTGTGTCGGA	Vaginal mucus Malawi	Rrcbc36Fbc11	Eastman	20
8401.V	TGCAGTCCTCGA	AATTGTGTCGGA	Vaginal mucus Malawi	Rrcbc37Fbc11	Eastman	20
3470.V	ACCATAGCTCCG	AATTGTGTCGGA	Vaginal mucus Malawi	Rrcbc38Fbc11	Eastman	20
3475.V	TCGACATCTCTT	AATTGTGTCGGA	Vaginal mucus Malawi	Rrcbc39Fbc11	Eastman	20
3515.V	GAACACTTTGGA	AATTGTGTCGGA	Vaginal mucus Malawi	Rrcbc40Fbc11	Eastman	20
3496.V	GAGCCATCTGTA	AATTGTGTCGGA	Vaginal mucus Malawi	Rrcbc41Fbc11	Eastman	20
4224.V	TTGGGTACACGT	AATTGTGTCGGA	Vaginal mucus Malawi	Rrcbc42Fbc11	Eastman	20
4240.V	AAGGCGCTCCTT	AATTGTGTCGGA	Vaginal mucus Malawi	Rrcbc43Fbc11	Eastman	20
4218.V	GCATATGCACTG	TGCATACACTGG	Vaginal mucus Malawi	Rrcbc32Fbc12	Eastman	20
4225.V	CAACTCCCGTGA	TGCATACACTGG	Vaginal mucus Malawi	Rrcbc33Fbc12	Eastman	20
8105.V	TTGCGTTAGCAG	TGCATACACTGG	Vaginal mucus Malawi	Rrcbc34Fbc12	Eastman	20
8407.V	TACGAGCCCTAA	TGCATACACTGG	Vaginal mucus Malawi	Rrcbc35Fbc12	Eastman	20
5205.V	CACTACGCTAGA	TGCATACACTGG	Vaginal mucus Malawi	Rrcbc36Fbc12	Eastman	20
5214.V	TGCAGTCCTCGA	TGCATACACTGG	Vaginal mucus Malawi	Rrcbc37Fbc12	Eastman	20
3500.V	ACCATAGCTCCG	TGCATACACTGG	Vaginal mucus Malawi	Rrcbc38Fbc12	Eastman	20
3503.V	TCGACATCTCTT	TGCATACACTGG	Vaginal mucus Malawi	Rrcbc39Fbc12	Eastman	20
3505.V	GAACACTTTGGA	TGCATACACTGG	Vaginal mucus Malawi	Rrcbc40Fbc12	Eastman	20
3481.V	GAGCCATCTGTA	TGCATACACTGG	Vaginal mucus Malawi	Rrcbc41Fbc12	Eastman	20
3482.V	TTGGGTACACGT	TGCATACACTGG	Vaginal mucus Malawi	Rrcbc42Fbc12	Eastman	20
3461.V	AAGGCGCTCCTT	TGCATACACTGG	Vaginal mucus Malawi	Rrcbc43Fbc12	Eastman	20
4220.V	GCATATGCACTG	AGTCGAACGAGG	Vaginal mucus Malawi	Rrcbc32Fbc13	Eastman	20
4226.V	CAACTCCCGTGA	AGTCGAACGAGG	Vaginal mucus Malawi	Rrcbc33Fbc13	Eastman	20
4236.V	TTGCGTTAGCAG	AGTCGAACGAGG	Vaginal mucus Malawi	Rrcbc34Fbc13	Eastman	20
3476.V	TACGAGCCCTAA	AGTCGAACGAGG	Vaginal mucus Malawi	Rrcbc35Fbc13	Eastman	20
3486.V	CACTACGCTAGA	AGTCGAACGAGG	Vaginal mucus Malawi	Rrcbc36Fbc13	Eastman	20
3497.V	TGCAGTCCTCGA	AGTCGAACGAGG	Vaginal mucus Malawi	Rrcbc37Fbc13	Eastman	20
3502.V	ACCATAGCTCCG	AGTCGAACGAGG	Vaginal mucus Malawi	Rrcbc38Fbc13	Eastman	20
4234.V	TCGACATCTCTT	AGTCGAACGAGG	Vaginal mucus Malawi	Rrcbc39Fbc13	Eastman	20
8390.V	GAACACTTTGGA	AGTCGAACGAGG	Vaginal mucus Malawi	Rrcbc40Fbc13	Eastman	20
3490.V	GAGCCATCTGTA	AGTCGAACGAGG	Vaginal mucus Malawi	Rrcbc41Fbc13	Eastman	20
3484.V	TTGGGTACACGT	AGTCGAACGAGG	Vaginal mucus Malawi	Rrcbc42Fbc13	Eastman	20
3463.V	AAGGCGCTCCTT	AGTCGAACGAGG	Vaginal mucus Malawi	Rrcbc43Fbc13	Eastman	20
5210.V	GCATATGCACTG	ACCAGTGACTCA	Vaginal mucus Malawi	Rrcbc32Fbc14	Eastman	20
8388.V	CAACTCCCGTGA	ACCAGTGACTCA	Vaginal mucus Malawi	Rrcbc33Fbc14	Eastman	20
8416.V	TTGCGTTAGCAG	ACCAGTGACTCA	Vaginal mucus Malawi	Rrcbc34Fbc14	Eastman	20
5181.V	TACGAGCCCTAA	ACCAGTGACTCA	Vaginal mucus Malawi	Rrcbc35Fbc14	Eastman	20
4238.V	CACTACGCTAGA	ACCAGTGACTCA	Vaginal mucus Malawi	Rrcbc36Fbc14	Eastman	20
3510.V	TGCAGTCCTCGA	ACCAGTGACTCA	Vaginal mucus Malawi	Rrcbc37Fbc14	Eastman	20
8382.V	ACCATAGCTCCG	ACCAGTGACTCA	Vaginal mucus Malawi	Rrcbc38Fbc14	Eastman	20
4237.V	TCGACATCTCTT	ACCAGTGACTCA	Vaginal mucus Malawi	Rrcbc39Fbc14	Eastman	20
4222.V	GAACACTTTGGA	ACCAGTGACTCA	Vaginal mucus Malawi	Rrcbc40Fbc14	Eastman	20
3509.V	GAGCCATCTGTA	ACCAGTGACTCA	Vaginal mucus Malawi	Rrcbc41Fbc14	Eastman	20
3491.V	TTGGGTACACGT	ACCAGTGACTCA	Vaginal mucus Malawi	Rrcbc42Fbc14	Eastman	20
8415.V	AAGGCGCTCCTT	ACCAGTGACTCA	Vaginal mucus Malawi	Rrcbc43Fbc14	Eastman	20
3480.V	GCATATGCACTG	GAATACCAAGTC	Vaginal mucus Malawi	Rrcbc32Fbc15	Eastman	20
4244.V	CAACTCCCGTGA	GAATACCAAGTC	Vaginal mucus Malawi	Rrcbc33Fbc15	Eastman	20
3507.V	TTGCGTTAGCAG	GAATACCAAGTC	Vaginal mucus Malawi	Rrcbc34Fbc15	Eastman	20
3465.V	TACGAGCCCTAA	GAATACCAAGTC	Vaginal mucus Malawi	Rrcbc35Fbc15	Eastman	20
3511.V	CACTACGCTAGA	GAATACCAAGTC	Vaginal mucus Malawi	Rrcbc36Fbc15	Eastman	20
4227.V	TGCAGTCCTCGA	GAATACCAAGTC	Vaginal mucus Malawi	Rrcbc37Fbc15	Eastman	20
3338.V	ACCATAGCTCCG	GAATACCAAGTC	Vaginal mucus Malawi	Rrcbc38Fbc15	Eastman	20
3356.V	TCGACATCTCTT	GAATACCAAGTC	Vaginal mucus Malawi	Rrcbc39Fbc15	Eastman	20
3136.V	GAACACTTTGGA	GAATACCAAGTC	Vaginal mucus Malawi	Rrcbc40Fbc15	Eastman	20
3109.V	GAGCCATCTGTA	GAATACCAAGTC	Vaginal mucus Malawi	Rrcbc41Fbc15	Eastman	20
3183.V	TTGGGTACACGT	GAATACCAAGTC	Vaginal mucus Malawi	Rrcbc42Fbc15	Eastman	20
3376.V	AAGGCGCTCCTT	GAATACCAAGTC	Vaginal mucus Malawi	Rrcbc43Fbc15	Eastman	20
3483.V	TAATACGGATCG	ATCCTTTGGTTC	Vaginal mucus Malawi	Rrcbc44Fbc8	Eastman	20
3462.V	TCGGAATTAGAC	ATCCTTTGGTTC	Vaginal mucus Malawi	Rrcbc45Fbc8	Eastman	20
3048.V	TGTGAATTCGGA	ATCCTTTGGTTC	Vaginal mucus Malawi	Rrcbc46Fbc8	Eastman	20
3409.V	CATTCGTGGCGT	ATCCTTTGGTTC	Vaginal mucus Malawi	Rrcbc47Fbc8	Eastman	20
3086.V	TACTACGTGGCC	ATCCTTTGGTTC	Vaginal mucus Malawi	Rrcbc48Fbc8	Eastman	20
3055.V	GGCCAGTTCCTA	ATCCTTTGGTTC	Vaginal mucus Malawi	Rrcbc49Fbc8	Eastman	20
8223.V	GATGTTCGCTAG	ATCCTTTGGTTC	Vaginal mucus Malawi	Rrcbc50Fbc8	Eastman	20
3106.V	CTATCTCCTGTC	ATCCTTTGGTTC	Vaginal mucus Malawi	Rrcbc51Fbc8	Eastman	20
5050.V	ACTCACAGGAAT	ATCCTTTGGTTC	Vaginal mucus Malawi	Rrcbc52Fbc8	Eastman	20
NEGX.1411	ATGATGAGCCTC	ATCCTTTGGTTC	Negative extraction	Rrcbc53Fbc8	Eastman	20
NEGX.1412	GTCGACAGAGGA	ATCCTTTGGTTC	Negative extraction	Rrcbc54Fbc8	Eastman	20
NEGX.1413	TGTCGCAAATAG	ATCCTTTGGTTC	Negative extraction	Rrcbc55Fbc8	Eastman	20
NEGX.1414	TAATACGGATCG	TACAGCGCATAC	Negative extraction	Rrcbc44Fbc9	Eastman	20
NEGX.1415	TCGGAATTAGAC	TACAGCGCATAC	Negative extraction	Rrcbc45Fbc9	Eastman	20
NEGX.1416	TGTGAATTCGGA	TACAGCGCATAC	Negative extraction	Rrcbc46Fbc9	Eastman	20
NEGX.1417	CATTCGTGGCGT	TACAGCGCATAC	Negative extraction	Rrcbc47Fbc9	Eastman	20
NEGX.1418	TACTACGTGGCC	TACAGCGCATAC	Negative extraction	Rrcbc48Fbc9	Eastman	20
NEGX.1419	GGCCAGTTCCTA	TACAGCGCATAC	Negative extraction	Rrcbc49Fbc9	Eastman	20
NEGX.1420	GATGTTCGCTAG	TACAGCGCATAC	Negative extraction	Rrcbc50Fbc9	Eastman	20
NEGX.1421	CTATCTCCTGTC	TACAGCGCATAC	Negative extraction	Rrcbc51Fbc9	Eastman	20
NEGX.1422	ACTCACAGGAAT	TACAGCGCATAC	Negative extraction	Rrcbc52Fbc9	Eastman	20
NEGX.1423	ATGATGAGCCTC	TACAGCGCATAC	Negative extraction	Rrcbc53Fbc9	Eastman	20
NEGX.1424	GTCGACAGAGGA	TACAGCGCATAC	Negative extraction	Rrcbc54Fbc9	Eastman	20
Even.BEI.mock.20	TGTCGCAAATAG	TACAGCGCATAC	Mock community	Rrcbc55Fbc9	Eastman	20
3079.P	GCATATGCACTG	TCCCTTGTCTCC	Placenta Malawi	Rrcbc32Fbc0	Eastman	21
3148.P	CAACTCCCGTGA	TCCCTTGTCTCC	Placenta Malawi	Rrcbc33Fbc0	Eastman	21
3163.P	TTGCGTTAGCAG	TCCCTTGTCTCC	Placenta Malawi	Rrcbc34Fbc0	Eastman	21
3209.P	TACGAGCCCTAA	TCCCTTGTCTCC	Placenta Malawi	Rrcbc35Fbc0	Eastman	21
3224.P	CACTACGCTAGA	TCCCTTGTCTCC	Placenta Malawi	Rrcbc36Fbc0	Eastman	21
3285.P	TGCAGTCCTCGA	TCCCTTGTCTCC	Placenta Malawi	Rrcbc37Fbc0	Eastman	21
5020.P	ACCATAGCTCCG	TCCCTTGTCTCC	Placenta Malawi	Rrcbc38Fbc0	Eastman	21
8165.P	TCGACATCTCTT	TCCCTTGTCTCC	Placenta Malawi	Rrcbc39Fbc0	Eastman	21
8192.P	GAACACTTTGGA	TCCCTTGTCTCC	Placenta Malawi	Rrcbc40Fbc0	Eastman	21
3098.F	GAGCCATCTGTA	TCCCTTGTCTCC	Fetal membrane Malawi	Rrcbc41Fbc0	Eastman	21
3112.F	TTGGGTACACGT	TCCCTTGTCTCC	Fetal membrane Malawi	Rrcbc42Fbc0	Eastman	21
3224.F	AAGGCGCTCCTT	TCCCTTGTCTCC	Fetal membrane Malawi	Rrcbc43Fbc0	Eastman	21
3245.F	GCATATGCACTG	ACGAGACTGATT	Fetal membrane Malawi	Rrcbc32Fbc1	Eastman	21
3262.F	CAACTCCCGTGA	ACGAGACTGATT	Fetal membrane Malawi	Rrcbc33Fbc1	Eastman	21
3421.F	TTGCGTTAGCAG	ACGAGACTGATT	Fetal membrane Malawi	Rrcbc34Fbc1	Eastman	21
3429.F	TACGAGCCCTAA	ACGAGACTGATT	Fetal membrane Malawi	Rrcbc35Fbc1	Eastman	21
3438.F	CACTACGCTAGA	ACGAGACTGATT	Fetal membrane Malawi	Rrcbc36Fbc1	Eastman	21
3458.F	TGCAGTCCTCGA	ACGAGACTGATT	Fetal membrane Malawi	Rrcbc37Fbc1	Eastman	21
4179.F	ACCATAGCTCCG	ACGAGACTGATT	Fetal membrane Malawi	Rrcbc38Fbc1	Eastman	21
4188.F	TCGACATCTCTT	ACGAGACTGATT	Fetal membrane Malawi	Rrcbc39Fbc1	Eastman	21
4207.F	GAACACTTTGGA	ACGAGACTGATT	Fetal membrane Malawi	Rrcbc40Fbc1	Eastman	21
4211.F	GAGCCATCTGTA	ACGAGACTGATT	Fetal membrane Malawi	Rrcbc41Fbc1	Eastman	21
5160.F	TTGGGTACACGT	ACGAGACTGATT	Fetal membrane Malawi	Rrcbc42Fbc1	Eastman	21
8144.F	AAGGCGCTCCTT	ACGAGACTGATT	Fetal membrane Malawi	Rrcbc43Fbc1	Eastman	21
4162.V	GCATATGCACTG	GCTGTACGGATT	Vaginal mucus Malawi	Rrcbc32Fbc2	Eastman	21
8316.V	CAACTCCCGTGA	GCTGTACGGATT	Vaginal mucus Malawi	Rrcbc33Fbc2	Eastman	21
8336.V	TTGCGTTAGCAG	GCTGTACGGATT	Vaginal mucus Malawi	Rrcbc34Fbc2	Eastman	21
4166.V	TACGAGCCCTAA	GCTGTACGGATT	Vaginal mucus Malawi	Rrcbc35Fbc2	Eastman	21
8280.V	CACTACGCTAGA	GCTGTACGGATT	Vaginal mucus Malawi	Rrcbc36Fbc2	Eastman	21
4131.V	TGCAGTCCTCGA	GCTGTACGGATT	Vaginal mucus Malawi	Rrcbc37Fbc2	Eastman	21
4143.V	ACCATAGCTCCG	GCTGTACGGATT	Vaginal mucus Malawi	Rrcbc38Fbc2	Eastman	21
8302.V	TCGACATCTCTT	GCTGTACGGATT	Vaginal mucus Malawi	Rrcbc39Fbc2	Eastman	21
8239.V	GAACACTTTGGA	GCTGTACGGATT	Vaginal mucus Malawi	Rrcbc40Fbc2	Eastman	21
3407.V	GAGCCATCTGTA	GCTGTACGGATT	Vaginal mucus Malawi	Rrcbc41Fbc2	Eastman	21
3398.V	TTGGGTACACGT	GCTGTACGGATT	Vaginal mucus Malawi	Rrcbc42Fbc2	Eastman	21
4154.V	AAGGCGCTCCTT	GCTGTACGGATT	Vaginal mucus Malawi	Rrcbc43Fbc2	Eastman	21
4163.V	GCATATGCACTG	ATCACCAGGTGT	Vaginal mucus Malawi	Rrcbc32Fbc3	Eastman	21
4148.V	CAACTCCCGTGA	ATCACCAGGTGT	Vaginal mucus Malawi	Rrcbc33Fbc3	Eastman	21
4174.V	TTGCGTTAGCAG	ATCACCAGGTGT	Vaginal mucus Malawi	Rrcbc34Fbc3	Eastman	21
4146.V	TACGAGCCCTAA	ATCACCAGGTGT	Vaginal mucus Malawi	Rrcbc35Fbc3	Eastman	21
8331.V	CACTACGCTAGA	ATCACCAGGTGT	Vaginal mucus Malawi	Rrcbc36Fbc3	Eastman	21
3390.V	TGCAGTCCTCGA	ATCACCAGGTGT	Vaginal mucus Malawi	Rrcbc37Fbc3	Eastman	21
3428.V	ACCATAGCTCCG	ATCACCAGGTGT	Vaginal mucus Malawi	Rrcbc38Fbc3	Eastman	21
3401.V	TCGACATCTCTT	ATCACCAGGTGT	Vaginal mucus Malawi	Rrcbc39Fbc3	Eastman	21
8349.V	GAACACTTTGGA	ATCACCAGGTGT	Vaginal mucus Malawi	Rrcbc40Fbc3	Eastman	21
4153.V	GAGCCATCTGTA	ATCACCAGGTGT	Vaginal mucus Malawi	Rrcbc41Fbc3	Eastman	21
3365.V	TTGGGTACACGT	ATCACCAGGTGT	Vaginal mucus Malawi	Rrcbc42Fbc3	Eastman	21
3413.V	AAGGCGCTCCTT	ATCACCAGGTGT	Vaginal mucus Malawi	Rrcbc43Fbc3	Eastman	21
8332.V	GCATATGCACTG	TGGTCAACGATA	Vaginal mucus Malawi	Rrcbc32Fbc4	Eastman	21
5163.V	CAACTCCCGTGA	TGGTCAACGATA	Vaginal mucus Malawi	Rrcbc33Fbc4	Eastman	21
5178.V	TTGCGTTAGCAG	TGGTCAACGATA	Vaginal mucus Malawi	Rrcbc34Fbc4	Eastman	21
8329.V	TACGAGCCCTAA	TGGTCAACGATA	Vaginal mucus Malawi	Rrcbc35Fbc4	Eastman	21
4158.V	CACTACGCTAGA	TGGTCAACGATA	Vaginal mucus Malawi	Rrcbc36Fbc4	Eastman	21
3385.V	TGCAGTCCTCGA	TGGTCAACGATA	Vaginal mucus Malawi	Rrcbc37Fbc4	Eastman	21
3415.V	ACCATAGCTCCG	TGGTCAACGATA	Vaginal mucus Malawi	Rrcbc38Fbc4	Eastman	21
3389.V	TCGACATCTCTT	TGGTCAACGATA	Vaginal mucus Malawi	Rrcbc39Fbc4	Eastman	21
4122.V	GAACACTTTGGA	TGGTCAACGATA	Vaginal mucus Malawi	Rrcbc40Fbc4	Eastman	21
8323.V	GAGCCATCTGTA	TGGTCAACGATA	Vaginal mucus Malawi	Rrcbc41Fbc4	Eastman	21
8347.V	TTGGGTACACGT	TGGTCAACGATA	Vaginal mucus Malawi	Rrcbc42Fbc4	Eastman	21
4164.V	AAGGCGCTCCTT	TGGTCAACGATA	Vaginal mucus Malawi	Rrcbc43Fbc4	Eastman	21
4155.V	GCATATGCACTG	ATCGCACAGTAA	Vaginal mucus Malawi	Rrcbc32Fbc5	Eastman	21
4152.V	CAACTCCCGTGA	ATCGCACAGTAA	Vaginal mucus Malawi	Rrcbc33Fbc5	Eastman	21
5155.V	TTGCGTTAGCAG	ATCGCACAGTAA	Vaginal mucus Malawi	Rrcbc34Fbc5	Eastman	21
5161.V	TACGAGCCCTAA	ATCGCACAGTAA	Vaginal mucus Malawi	Rrcbc35Fbc5	Eastman	21
3425.V	CACTACGCTAGA	ATCGCACAGTAA	Vaginal mucus Malawi	Rrcbc36Fbc5	Eastman	21
4169.V	TGCAGTCCTCGA	ATCGCACAGTAA	Vaginal mucus Malawi	Rrcbc37Fbc5	Eastman	21
8309.V	ACCATAGCTCCG	ATCGCACAGTAA	Vaginal mucus Malawi	Rrcbc38Fbc5	Eastman	21
4157.V	TCGACATCTCTT	ATCGCACAGTAA	Vaginal mucus Malawi	Rrcbc39Fbc5	Eastman	21
4161.V	GAACACTTTGGA	ATCGCACAGTAA	Vaginal mucus Malawi	Rrcbc40Fbc5	Eastman	21
3387.V	GAGCCATCTGTA	ATCGCACAGTAA	Vaginal mucus Malawi	Rrcbc41Fbc5	Eastman	21
8314.V	TTGGGTACACGT	ATCGCACAGTAA	Vaginal mucus Malawi	Rrcbc42Fbc5	Eastman	21
8359.V	AAGGCGCTCCTT	ATCGCACAGTAA	Vaginal mucus Malawi	Rrcbc43Fbc5	Eastman	21
3431.V	GCATATGCACTG	GTCGTGTAGCCT	Vaginal mucus Malawi	Rrcbc32Fbc6	Eastman	21
3341.V	CAACTCCCGTGA	GTCGTGTAGCCT	Vaginal mucus Malawi	Rrcbc33Fbc6	Eastman	21
3391.V	TTGCGTTAGCAG	GTCGTGTAGCCT	Vaginal mucus Malawi	Rrcbc34Fbc6	Eastman	21
3405.V	TACGAGCCCTAA	GTCGTGTAGCCT	Vaginal mucus Malawi	Rrcbc35Fbc6	Eastman	21
3422.V	CACTACGCTAGA	GTCGTGTAGCCT	Vaginal mucus Malawi	Rrcbc36Fbc6	Eastman	21
4144.V	TGCAGTCCTCGA	GTCGTGTAGCCT	Vaginal mucus Malawi	Rrcbc37Fbc6	Eastman	21
8291.V	ACCATAGCTCCG	GTCGTGTAGCCT	Vaginal mucus Malawi	Rrcbc38Fbc6	Eastman	21
8340.V	TCGACATCTCTT	GTCGTGTAGCCT	Vaginal mucus Malawi	Rrcbc39Fbc6	Eastman	21
4159.V	GAACACTTTGGA	GTCGTGTAGCCT	Vaginal mucus Malawi	Rrcbc40Fbc6	Eastman	21
8330.V	GAGCCATCTGTA	GTCGTGTAGCCT	Vaginal mucus Malawi	Rrcbc41Fbc6	Eastman	21
8335.V	TTGGGTACACGT	GTCGTGTAGCCT	Vaginal mucus Malawi	Rrcbc42Fbc6	Eastman	21
5167.V	AAGGCGCTCCTT	GTCGTGTAGCCT	Vaginal mucus Malawi	Rrcbc43Fbc6	Eastman	21
4175.V	GCATATGCACTG	AGCGGAGGTTAG	Vaginal mucus Malawi	Rrcbc32Fbc7	Eastman	21
4128.V	CAACTCCCGTGA	AGCGGAGGTTAG	Vaginal mucus Malawi	Rrcbc33Fbc7	Eastman	21
4145.V	TTGCGTTAGCAG	AGCGGAGGTTAG	Vaginal mucus Malawi	Rrcbc34Fbc7	Eastman	21
4130.V	TACGAGCCCTAA	AGCGGAGGTTAG	Vaginal mucus Malawi	Rrcbc35Fbc7	Eastman	21
4156.V	CACTACGCTAGA	AGCGGAGGTTAG	Vaginal mucus Malawi	Rrcbc36Fbc7	Eastman	21
4165.V	TGCAGTCCTCGA	AGCGGAGGTTAG	Vaginal mucus Malawi	Rrcbc37Fbc7	Eastman	21
4170.V	ACCATAGCTCCG	AGCGGAGGTTAG	Vaginal mucus Malawi	Rrcbc38Fbc7	Eastman	21
4184.V	TCGACATCTCTT	AGCGGAGGTTAG	Vaginal mucus Malawi	Rrcbc39Fbc7	Eastman	21
3393.V	GAACACTTTGGA	AGCGGAGGTTAG	Vaginal mucus Malawi	Rrcbc40Fbc7	Eastman	21
3439.V	GAGCCATCTGTA	AGCGGAGGTTAG	Vaginal mucus Malawi	Rrcbc41Fbc7	Eastman	21
3433.V	TTGGGTACACGT	AGCGGAGGTTAG	Vaginal mucus Malawi	Rrcbc42Fbc7	Eastman	21
4141.V	AAGGCGCTCCTT	AGCGGAGGTTAG	Vaginal mucus Malawi	Rrcbc43Fbc7	Eastman	21
8283.V	TAATACGGATCG	TCCCTTGTCTCC	Vaginal mucus Malawi	Rrcbc44Fbc0	Eastman	21
Negx.1351.1	ACTCACAGGAAT	AGCGGAGGTTAG	Negative extraction	Rrcbc52Fbc7	Eastman	21
Negx.1351.2	ATGATGAGCCTC	AGCGGAGGTTAG	Negative extraction	Rrcbc53Fbc7	Eastman	21
Negx.1353.1	GTCGACAGAGGA	AGCGGAGGTTAG	Negative extraction	Rrcbc54Fbc7	Eastman	21
Negx.1353.2	TGTCGCAAATAG	AGCGGAGGTTAG	Negative extraction	Rrcbc55Fbc7	Eastman	21
Negx.1355.1	GCATATGCACTG	ATCCTTTGGTTC	Negative extraction	Rrcbc32Fbc8	Eastman	21
Negx.1355.2	CAACTCCCGTGA	ATCCTTTGGTTC	Negative extraction	Rrcbc33Fbc8	Eastman	21
Negx.1357.1	TTGCGTTAGCAG	ATCCTTTGGTTC	Negative extraction	Rrcbc34Fbc8	Eastman	21
Negx.1357.2	TACGAGCCCTAA	ATCCTTTGGTTC	Negative extraction	Rrcbc35Fbc8	Eastman	21
Negx.1359.1	CACTACGCTAGA	ATCCTTTGGTTC	Negative extraction	Rrcbc36Fbc8	Eastman	21
Negx.1359.2	TGCAGTCCTCGA	ATCCTTTGGTTC	Negative extraction	Rrcbc37Fbc8	Eastman	21
Negx.1361.1	ACCATAGCTCCG	ATCCTTTGGTTC	Negative extraction	Rrcbc38Fbc8	Eastman	21
Negx.1361.2	TCGACATCTCTT	ATCCTTTGGTTC	Negative extraction	Rrcbc39Fbc8	Eastman	21
Negx.1363.1	GAACACTTTGGA	ATCCTTTGGTTC	Negative extraction	Rrcbc40Fbc8	Eastman	21
Negx.1363.2	GAGCCATCTGTA	ATCCTTTGGTTC	Negative extraction	Rrcbc41Fbc8	Eastman	21
Negx.1381.1	TTGGGTACACGT	ATCCTTTGGTTC	Negative extraction	Rrcbc42Fbc8	Eastman	21
Negx.1381.2	AAGGCGCTCCTT	ATCCTTTGGTTC	Negative extraction	Rrcbc43Fbc8	Eastman	21
Negx.1383.1	GCATATGCACTG	TACAGCGCATAC	Negative extraction	Rrcbc32Fbc9	Eastman	21
Negx.1383.2	CAACTCCCGTGA	TACAGCGCATAC	Negative extraction	Rrcbc33Fbc9	Eastman	21
Negx.1385.1	TTGCGTTAGCAG	TACAGCGCATAC	Negative extraction	Rrcbc34Fbc9	Eastman	21
Negx.1385.2	TACGAGCCCTAA	TACAGCGCATAC	Negative extraction	Rrcbc35Fbc9	Eastman	21
Negx.1387.1	CACTACGCTAGA	TACAGCGCATAC	Negative extraction	Rrcbc36Fbc9	Eastman	21
Negx.1387.2	TGCAGTCCTCGA	TACAGCGCATAC	Negative extraction	Rrcbc37Fbc9	Eastman	21
Negx.1389.1	ACCATAGCTCCG	TACAGCGCATAC	Negative extraction	Rrcbc38Fbc9	Eastman	21
Negx.1389.2	TCGACATCTCTT	TACAGCGCATAC	Negative extraction	Rrcbc39Fbc9	Eastman	21
Negx.1391.1	GAACACTTTGGA	TACAGCGCATAC	Negative extraction	Rrcbc40Fbc9	Eastman	21
Negx.1391.2	GAGCCATCTGTA	TACAGCGCATAC	Negative extraction	Rrcbc41Fbc9	Eastman	21
Negx.1393.1	TTGGGTACACGT	TACAGCGCATAC	Negative extraction	Rrcbc42Fbc9	Eastman	21
Negx.1393.2	AAGGCGCTCCTT	TACAGCGCATAC	Negative extraction	Rrcbc43Fbc9	Eastman	21
Negx.1395	GCATATGCACTG	ACCGGTATGTAC	Negative extraction	Rrcbc32Fbc10	Eastman	21
Negx.1441.1	CAACTCCCGTGA	ACCGGTATGTAC	Negative extraction	Rrcbc33Fbc10	Eastman	21
Negx.1441.2	TTGCGTTAGCAG	ACCGGTATGTAC	Negative extraction	Rrcbc34Fbc10	Eastman	21
Negx.1443.1	TACGAGCCCTAA	ACCGGTATGTAC	Negative extraction	Rrcbc35Fbc10	Eastman	21
Negx.1443.2	CACTACGCTAGA	ACCGGTATGTAC	Negative extraction	Rrcbc36Fbc10	Eastman	21
Negx.1445.1	TGCAGTCCTCGA	ACCGGTATGTAC	Negative extraction	Rrcbc37Fbc10	Eastman	21
Negx.1445.2	ACCATAGCTCCG	ACCGGTATGTAC	Negative extraction	Rrcbc38Fbc10	Eastman	21
Negx.1447.1	TCGACATCTCTT	ACCGGTATGTAC	Negative extraction	Rrcbc39Fbc10	Eastman	21
Negx.1447.2	GAACACTTTGGA	ACCGGTATGTAC	Negative extraction	Rrcbc40Fbc10	Eastman	21
Negx.1449.1	GAGCCATCTGTA	ACCGGTATGTAC	Negative extraction	Rrcbc41Fbc10	Eastman	21
Negx.1449.2	TTGGGTACACGT	ACCGGTATGTAC	Negative extraction	Rrcbc42Fbc10	Eastman	21
Negx.1451.1	AAGGCGCTCCTT	ACCGGTATGTAC	Negative extraction	Rrcbc43Fbc10	Eastman	21
Negx.1451.2	GCATATGCACTG	AATTGTGTCGGA	Negative extraction	Rrcbc32Fbc11	Eastman	21
Negx.1453.1	CAACTCCCGTGA	AATTGTGTCGGA	Negative extraction	Rrcbc33Fbc11	Eastman	21
Negx.1453.2	TTGCGTTAGCAG	AATTGTGTCGGA	Negative extraction	Rrcbc34Fbc11	Eastman	21
Negx.1455.1	TACGAGCCCTAA	AATTGTGTCGGA	Negative extraction	Rrcbc35Fbc11	Eastman	21
Negx.1455.2	CACTACGCTAGA	AATTGTGTCGGA	Negative extraction	Rrcbc36Fbc11	Eastman	21
Negx.1458.1	TGCAGTCCTCGA	AATTGTGTCGGA	Negative extraction	Rrcbc37Fbc11	Eastman	21
species.BEI.mock.1	ACCATAGCTCCG	AATTGTGTCGGA	Mock community	Rrcbc38Fbc11	Eastman	21
species.BEI.mock.2	TCGACATCTCTT	AATTGTGTCGGA	Mock community	Rrcbc39Fbc11	Eastman	21
species.BEI.mock.3	GAACACTTTGGA	AATTGTGTCGGA	Mock community	Rrcbc40Fbc11	Eastman	21
species.BEI.mock.4	GAGCCATCTGTA	AATTGTGTCGGA	Mock community	Rrcbc41Fbc11	Eastman	21
staggered.BEI.mock.1	TTGGGTACACGT	AATTGTGTCGGA	Mock community	Rrcbc42Fbc11	Eastman	21
staggered.BEI.mock.2	AAGGCGCTCCTT	AATTGTGTCGGA	Mock community	Rrcbc43Fbc11	Eastman	21
